# Supplementary material for: 4-Chloro-2′,4′,6′-triethyl­benzophenone: a redetermination
Source: Acta Crystallogr Sect E Struct Rep Online. 2011 Mar 19;67(Pt 4):o935. doi: 10.1107/S1600536811009639 (PMC3099762; doi:10.1107/S1600536811009639)
Supplement: Supplementary file 1 [file e-67-0o935-sup1.cif]

##############################################################################
###                                                                        ###
###        Electronic paper (Acta Crystallographica Section E)             ###
###                                                                        ###
##############################################################################
#                                                                            #
# This CIF contains the data in a paper accepted for publication in Acta     #
# Crystallographica Section E. It conforms to the requirements of Notes      #
# for Authors for Section E, and has been peer reviewed under the auspices   #
# of the IUCr Commission on Journals.                                        #
#                                                                            #
# Full details of the Crystallographic Information File format               #
# are given in the paper "The Crystallographic Information File (CIF):       #
# a New Standard Archive File for Crystallography" by S. R. Hall, F. H.      #
# Allen and I. D. Brown [Acta Cryst. (1991), A47, 655-685].                  #
#                                                                            #
# The current version of the core CIF dictionary is obtainable from          #
# ftp://ftp.iucr.org/pub/cif_core.dic. The current version number is 2.4.    #
#                                                                            #
# Software is freely available for graphical display of the structure(s) in  #
# this CIF.  For information consult the CIF home page http://www.iucr.org/  #
# cif/home.html                                                              #
#                                                                            #
# This file may be used for bona fide research purposes within the           #
# scientific community so long as proper attribution is given to the journal # 
# article from which it was obtained.                                        #
#                                                                            #
##############################################################################
                                             
data_I
_audit_creation_method     SHELXL-97
_chemical_name_systematic
;
(4-chlorophenyl)(2,4,6-trimethylphenyl)methanone
;
_chemical_name_common
;
4-Chloro-2',4',6'-triethylbenzophenone
;
_chemical_formula_moiety     'C19 H21 Cl O'
_chemical_formula_sum     'C19 H21 Cl O'
_chemical_formula_iupac     'C19 H21 Cl O'
_chemical_formula_weight     300.81
_chemical_melting_point     ?
_symmetry_cell_setting     monoclinic
_symmetry_space_group_name_H-M     'P 21/c'
_symmetry_space_group_name_Hall     '-P 2ybc'
loop_
    _symmetry_equiv_pos_as_xyz
    'x, y, z'
    '-x, y+1/2, -z+1/2'
    '-x, -y, -z'
    'x, -y-1/2, z-1/2'
_cell_length_a     10.3329(6)
_cell_length_b     15.8383(8)
_cell_length_c     10.6876(6)
_cell_angle_alpha     90.00
_cell_angle_beta     111.0116(16)
_cell_angle_gamma     90.00
_cell_volume     1632.78(16)
_cell_formula_units_Z     4
_cell_measurement_reflns_used     12293
_cell_measurement_theta_min     3.28
_cell_measurement_theta_max     27.5
_cell_measurement_temperature     100.0(10)
_exptl_crystal_description     prism
_exptl_crystal_colour     colourless
_exptl_crystal_size_max     0.35
_exptl_crystal_size_mid     0.27
_exptl_crystal_size_min     0.20
_exptl_crystal_density_diffrn     1.224
_exptl_crystal_density_meas     ?
_exptl_crystal_density_method     'not measured'
_exptl_crystal_F_000     640
_exptl_absorpt_coefficient_mu     0.231
_exptl_absorpt_correction_type     multi-scan
_exptl_absorpt_process_details
;
(ABSCOR; Higashi, 1995)
;
_exptl_absorpt_correction_T_min     0.7454
_exptl_absorpt_correction_T_max     1.000
_exptl_special_details
;
;
_diffrn_ambient_temperature     100.0(10)
_diffrn_radiation_type     MoK\a
_diffrn_radiation_wavelength     0.71075
_diffrn_radiation_source     'sealed X-ray tube'
_diffrn_measurement_device_type     'Rigaku R-AXIS RAPID'
_diffrn_measurement_method     \w
_diffrn_detector_area_resol_mean     10.00
_diffrn_reflns_number     15675
_diffrn_reflns_av_R_equivalents     0.0317
_diffrn_reflns_av_sigmaI/netI     0.0270
_diffrn_reflns_theta_min     3.28
_diffrn_reflns_theta_max     27.48
_diffrn_reflns_theta_full     27.49
_diffrn_measured_fraction_theta_max     0.996
_diffrn_measured_fraction_theta_full     0.996
_diffrn_reflns_limit_h_min     -13
_diffrn_reflns_limit_h_max     13
_diffrn_reflns_limit_k_min     -20
_diffrn_reflns_limit_k_max     20
_diffrn_reflns_limit_l_min     -12
_diffrn_reflns_limit_l_max     13
_refine_special_details
;
Refinement of <i>F</i>^2^ against ALL reflections. The weighted <i>R</i>-factor
<i>wR</i> and goodness of fit <i>S</i> are based on <i>F</i>^2^, conventional
<i>R</i>-factors <i>R</i> are based on <i>F</i>, with <i>F</i> set to zero for
negative <i>F</i>^2^. The threshold expression of <i>F</i>^2^ >
\s(<i>F</i>^2^) is used only for calculating <i>R</i>-factors(gt) <i>etc</i>.
and is not relevant to the choice of reflections for refinement.
<i>R</i>-factors based on <i>F</i>^2^ are statistically about twice as large
as those based on <i>F</i>, and <i>R</i>- factors based on ALL data will be
even larger.
;
_reflns_number_total     3738
_reflns_number_gt     3287
_reflns_threshold_expression     I>2\s(I)
_refine_ls_structure_factor_coef     Fsqd
_refine_ls_matrix_type     full
_refine_ls_R_factor_all     0.0451
_refine_ls_R_factor_gt     0.0395
_refine_ls_wR_factor_gt     0.0989
_refine_ls_wR_factor_ref     0.1036
_refine_ls_goodness_of_fit_ref     1.075
_refine_ls_restrained_S_all     1.075
_refine_ls_number_reflns     3738
_refine_ls_number_parameters     264
_refine_ls_number_restraints     0
_refine_ls_hydrogen_treatment     mixed
_refine_ls_weighting_scheme     calc
_refine_ls_weighting_details
         'calc w=1/[\s^2^(Fo^2^)+(0.0576P)^2^+0.3777P] where P=(Fo^2^+2Fc^2^)/3'
_atom_sites_solution_hydrogens     geom
_atom_sites_solution_primary     direct
_atom_sites_solution_secondary     difmap
_refine_ls_shift/su_max     0.001
_refine_ls_shift/su_mean     0.000
_refine_diff_density_max     0.431
_refine_diff_density_min     -0.189
_refine_ls_extinction_method     none
_refine_ls_extinction_coef     ?
loop_
    _atom_type_symbol
    _atom_type_description
    _atom_type_scat_dispersion_real
    _atom_type_scat_dispersion_imag
    _atom_type_scat_source
    'C' 'C' 0.0033 0.0016
                         'International Tables Vol C Tables 4.2.6.8 and 6.1.1.4'
    'H' 'H' 0.0000 0.0000
                         'International Tables Vol C Tables 4.2.6.8 and 6.1.1.4'
    'O' 'O' 0.0106 0.0060
                         'International Tables Vol C Tables 4.2.6.8 and 6.1.1.4'
    'Cl' 'Cl' 0.1484 0.1585
                         'International Tables Vol C Tables 4.2.6.8 and 6.1.1.4'
_computing_data_collection     'RAPID-AUTO (Rigaku, 1998)'
_computing_cell_refinement     'RAPID-AUTO (Rigaku, 1998)'
_computing_data_reduction     'Yadokari-XG 2009 (Kabuto et al., 2001)'
_computing_structure_solution     'SIR97 (Altomare et al. (1999)'
_computing_structure_refinement     'SHELXL97 (Sheldrick, 2008)'
_computing_molecular_graphics
           'Yadokari-XG 2009 (Kabuto et al., 2001) and ORTEP-3 (Farrugia, 1997)'
_computing_publication_material
            'Yadokari-XG 2009 (Kabuto et al., 2001) and publCIF (Westrip, 2010)'
loop_
    _atom_site_type_symbol
    _atom_site_label
    _atom_site_fract_x
    _atom_site_fract_y
    _atom_site_fract_z
    _atom_site_U_iso_or_equiv
    _atom_site_adp_type
    _atom_site_calc_flag
    _atom_site_refinement_flags
    _atom_site_occupancy
    _atom_site_disorder_assembly
    _atom_site_disorder_group
    C C1 0.76918(13) 0.22501(7) 0.03078(12) 0.0238(2) Uani d . 1 A .
    C C2 0.85966(12) 0.16627(7) 0.00844(11) 0.0225(2) Uani d . 1 . .
    C C3 0.80584(13) 0.08879(8) -0.04900(12) 0.0252(3) Uani d . 1 . .
    H H1 0.8691(16) 0.0474(9) -0.0616(15) 0.029(4) Uiso d . 1 . .
    C C4 0.66661(14) 0.06943(8) -0.08394(12) 0.0284(3) Uani d . 1 . .
    C C5 0.57933(14) 0.12902(8) -0.06129(15) 0.0327(3) Uani d . 1 A .
    H H2 0.483(2) 0.1172(11) -0.0864(18) 0.044(5) Uiso d . 1 . .
    C C6 0.62763(14) 0.20723(8) -0.00505(15) 0.0313(3) Uani d . 1 . .
    C C7 0.82387(13) 0.30863(8) 0.09536(12) 0.0254(3) Uani d . 1 . .
    C C8 0.82047(12) 0.38213(7) 0.00704(12) 0.0223(2) Uani d . 1 A .
    C C9 0.79614(13) 0.37152(8) -0.12921(12) 0.0242(2) Uani d . 1 . .
    H H3 0.7853(15) 0.3187(10) -0.1672(15) 0.028(4) Uiso d . 1 . .
    C C10 0.79308(13) 0.44082(8) -0.20960(12) 0.0255(3) Uani d . 1 A .
    H H4 0.7778(15) 0.4335(10) -0.3016(16) 0.028(4) Uiso d . 1 . .
    C C11 0.81309(12) 0.52059(7) -0.15245(12) 0.0246(2) Uani d . 1 . .
    C C12 0.83723(13) 0.53293(7) -0.01726(13) 0.0254(2) Uani d . 1 A .
    H H5 0.8489(16) 0.5894(10) 0.0190(16) 0.032(4) Uiso d . 1 . .
    C C13 0.84213(12) 0.46330(7) 0.06203(12) 0.0243(2) Uani d . 1 . .
    H H6 0.8607(15) 0.4687(9) 0.1571(15) 0.025(3) Uiso d . 1 . .
    C C14 1.01239(13) 0.18466(8) 0.04787(13) 0.0277(3) Uani d . 1 . .
    H H7 1.0262(17) 0.2453(11) 0.0360(16) 0.035(4) Uiso d . 1 . .
    H H8 1.0473(16) 0.1530(10) -0.0154(16) 0.035(4) Uiso d . 1 . .
    C C15 1.09458(16) 0.16062(10) 0.19341(15) 0.0377(3) Uani d . 1 . .
    H H9 1.0600(19) 0.1925(12) 0.2570(19) 0.050(5) Uiso d . 1 . .
    H H10 1.0850(18) 0.1004(11) 0.2077(18) 0.042(5) Uiso d . 1 . .
    H H11 1.193(2) 0.1717(12) 0.2182(19) 0.049(5) Uiso d . 1 . .
    C C16 0.60860(17) -0.01351(9) -0.15049(15) 0.0385(3) Uani d . 1 . .
    H H12 0.5354(19) -0.0318(11) -0.1218(17) 0.043(5) Uiso d . 1 . .
    H H13 0.681(2) -0.0566(12) -0.1199(19) 0.049(5) Uiso d . 1 . .
    C C17 0.55351(17) -0.00718(11) -0.30280(15) 0.0431(4) Uani d . 1 . .
    H H14 0.4820 0.0367 -0.3316 0.065 Uiso calc R 1 . .
    H H15 0.5135 -0.0615 -0.3416 0.065 Uiso calc R 1 . .
    H H16 0.6296 0.0073 -0.3332 0.065 Uiso calc R 1 . .
    C C18 0.5219(3) 0.26959(15) 0.0045(3) 0.0323(5) Uani d P 0.770(10)
                                                                     A 1
    H H17 0.5606 0.3273 0.0118 0.039 Uiso calc PR 0.770(10)
                                                          A 1
    H H18 0.4387 0.2669 -0.0784 0.039 Uiso calc PR 0.770(10)
                                                           A 1
    C C19 0.4804(4) 0.25264(16) 0.1230(3) 0.0594(12) Uani d P 0.770(10)
                                                                      A 1
    H H19 0.4462 0.1946 0.1185 0.071 Uiso calc PR 0.770(10)
                                                          A 1
    H H20 0.4069 0.2920 0.1222 0.071 Uiso calc PR 0.770(10)
                                                          A 1
    H H21 0.5608 0.2602 0.2058 0.071 Uiso calc PR 0.770(10)
                                                          A 1
    C C18B 0.5542(8) 0.2758(5) 0.0648(8) 0.0266(14) Uani d P 0.230(10)
                                                                     A 2
    H H18B 0.6088 0.2791 0.1621 0.032 Uiso calc PR 0.230(10)
                                                           A 2
    H H17B 0.5549 0.3323 0.0256 0.032 Uiso calc PR 0.230(10)
                                                           A 2
    C C19B 0.4075(8) 0.2516(5) 0.0447(12) 0.051(2) Uani d P 0.230(10)
                                                                    A 2
    H H20B 0.3518 0.2518 -0.0513 0.062 Uiso calc PR 0.230(10)
                                                            A 2
    H H21B 0.3689 0.2922 0.0910 0.062 Uiso calc PR 0.230(10)
                                                           A 2
    H H19B 0.4062 0.1950 0.0812 0.062 Uiso calc PR 0.230(10)
                                                           A 2
    Cl Cl1 0.81084(3) 0.607708(19) -0.25218(3) 0.03382(12) Uani d . 1 A .
    O O1 0.86688(12) 0.31612(6) 0.21685(9) 0.0368(2) Uani d . 1 A .
loop_
    _atom_site_aniso_label
    _atom_site_aniso_U_11
    _atom_site_aniso_U_22
    _atom_site_aniso_U_33
    _atom_site_aniso_U_12
    _atom_site_aniso_U_13
    _atom_site_aniso_U_23
    C1 0.0290(6) 0.0219(5) 0.0220(5) -0.0018(4) 0.0109(5) 0.0022(4)
    C2 0.0254(6) 0.0248(5) 0.0172(5) -0.0015(4) 0.0077(4) 0.0017(4)
    C3 0.0321(6) 0.0241(5) 0.0211(6) -0.0001(5) 0.0115(5) 0.0006(5)
    C4 0.0350(7) 0.0250(6) 0.0222(6) -0.0062(5) 0.0068(5) 0.0025(5)
    C5 0.0245(6) 0.0298(6) 0.0406(7) -0.0038(5) 0.0078(6) 0.0082(6)
    C6 0.0290(7) 0.0241(6) 0.0435(7) 0.0019(5) 0.0163(6) 0.0078(5)
    C7 0.0313(6) 0.0241(6) 0.0249(6) -0.0012(4) 0.0149(5) -0.0013(5)
    C8 0.0228(6) 0.0220(5) 0.0232(6) -0.0011(4) 0.0097(5) -0.0010(4)
    C9 0.0274(6) 0.0227(5) 0.0227(6) -0.0024(4) 0.0092(5) -0.0032(5)
    C10 0.0262(6) 0.0284(6) 0.0215(6) -0.0013(5) 0.0080(5) 0.0000(5)
    C11 0.0199(5) 0.0241(5) 0.0281(6) 0.0000(4) 0.0067(5) 0.0050(5)
    C12 0.0231(6) 0.0214(5) 0.0304(6) -0.0009(4) 0.0079(5) -0.0032(5)
    C13 0.0242(6) 0.0254(6) 0.0236(6) -0.0012(4) 0.0091(5) -0.0034(5)
    C14 0.0251(6) 0.0299(6) 0.0282(6) -0.0014(5) 0.0097(5) 0.0004(5)
    C15 0.0306(7) 0.0426(8) 0.0326(7) 0.0021(6) 0.0027(6) 0.0042(6)
    C16 0.0452(9) 0.0302(7) 0.0377(8) -0.0135(6) 0.0121(7) -0.0051(6)
    C17 0.0397(8) 0.0535(9) 0.0380(8) -0.0185(7) 0.0164(7) -0.0165(7)
    C18 0.0272(12) 0.0278(9) 0.0408(13) 0.0017(8) 0.0109(11) 0.0014(11)
    C19 0.086(3) 0.0415(14) 0.074(2) 0.0227(14) 0.057(2) 0.0097(13)
    C18B 0.024(4) 0.024(3) 0.029(3) 0.003(2) 0.005(3) 0.000(3)
    C19B 0.019(3) 0.041(4) 0.093(7) -0.010(3) 0.020(4) -0.032(4)
    Cl1 0.03264(19) 0.02795(18) 0.03544(19) -0.00214(11) 0.00560(14) 0.01037(12)
    O1 0.0595(7) 0.0309(5) 0.0235(5) -0.0063(4) 0.0192(5) -0.0014(4)
_geom_special_details
;
All e.s.d.'s (except the e.s.d. in the dihedral angle between two l.s. planes)
are estimated using the full covariance matrix. The cell e.s.d.'s are taken
into account individually in the estimation of e.s.d.'s in distances, angles
and torsion angles; correlations between e.s.d.'s in cell parameters are only
used when they are defined by crystal symmetry. An approximate (isotropic)
treatment of cell e.s.d.'s is used for estimating e.s.d.'s involving l.s.
planes.
;
loop_
    _geom_bond_atom_site_label_1
    _geom_bond_atom_site_label_2
    _geom_bond_site_symmetry_2
    _geom_bond_distance
    _geom_bond_publ_flag
    C1 C2 . 1.3988(16) ?
    C1 C6 . 1.4012(18) ?
    C1 C7 . 1.5067(16) ?
    C2 C3 . 1.3956(16) ?
    C2 C14 . 1.5087(17) ?
    C3 C4 . 1.3849(18) ?
    C3 H1 . 0.969(15) ?
    C4 C5 . 1.3854(19) ?
    C4 C16 . 1.5115(17) ?
    C5 C6 . 1.3891(19) ?
    C5 H2 . 0.950(19) ?
    C6 C18 . 1.503(3) ?
    C6 C18B . 1.649(8) ?
    C7 O1 . 1.2181(15) ?
    C7 C8 . 1.4912(16) ?
    C8 C9 . 1.3962(16) ?
    C8 C13 . 1.3977(16) ?
    C9 C10 . 1.3872(17) ?
    C9 H3 . 0.919(15) ?
    C10 C11 . 1.3862(17) ?
    C10 H4 . 0.946(16) ?
    C11 C12 . 1.3891(18) ?
    C11 Cl1 . 1.7387(12) ?
    C12 C13 . 1.3807(17) ?
    C12 H5 . 0.965(16) ?
    C13 H6 . 0.968(15) ?
    C14 C15 . 1.5292(19) ?
    C14 H7 . 0.986(17) ?
    C14 H8 . 1.007(16) ?
    C15 H9 . 1.010(19) ?
    C15 H10 . 0.976(17) ?
    C15 H11 . 0.975(19) ?
    C16 C17 . 1.523(2) ?
    C16 H12 . 0.957(18) ?
    C16 H13 . 0.977(19) ?
    C17 H14 . 0.9800 ?
    C17 H15 . 0.9800 ?
    C17 H16 . 0.9800 ?
    C18 C19 . 1.500(3) ?
    C18 H17 . 0.9900 ?
    C18 H18 . 0.9900 ?
    C19 H19 . 0.9800 ?
    C19 H20 . 0.9800 ?
    C19 H21 . 0.9800 ?
    C18B C19B . 1.502(10) ?
    C18B H18B . 0.9900 ?
    C18B H17B . 0.9900 ?
    C19B H20B . 0.9800 ?
    C19B H21B . 0.9800 ?
    C19B H19B . 0.9800 ?
loop_
    _geom_angle_atom_site_label_1
    _geom_angle_atom_site_label_2
    _geom_angle_atom_site_label_3
    _geom_angle_site_symmetry_1
    _geom_angle_site_symmetry_3
    _geom_angle
    _geom_angle_publ_flag
    C2 C1 C6 . . 121.05(11) ?
    C2 C1 C7 . . 119.93(11) ?
    C6 C1 C7 . . 119.02(11) ?
    C3 C2 C1 . . 118.34(11) ?
    C3 C2 C14 . . 120.30(11) ?
    C1 C2 C14 . . 121.34(11) ?
    C4 C3 C2 . . 121.66(11) ?
    C4 C3 H1 . . 120.0(9) ?
    C2 C3 H1 . . 118.3(9) ?
    C3 C4 C5 . . 118.71(11) ?
    C3 C4 C16 . . 121.17(13) ?
    C5 C4 C16 . . 120.08(12) ?
    C4 C5 C6 . . 121.85(12) ?
    C4 C5 H2 . . 119.7(10) ?
    C6 C5 H2 . . 118.4(10) ?
    C5 C6 C1 . . 118.38(12) ?
    C5 C6 C18 . . 117.26(14) ?
    C1 C6 C18 . . 124.22(14) ?
    C5 C6 C18B . . 129.1(3) ?
    C1 C6 C18B . . 110.4(3) ?
    O1 C7 C8 . . 121.03(11) ?
    O1 C7 C1 . . 120.50(11) ?
    C8 C7 C1 . . 118.45(10) ?
    C9 C8 C13 . . 119.41(11) ?
    C9 C8 C7 . . 121.38(10) ?
    C13 C8 C7 . . 119.21(10) ?
    C10 C9 C8 . . 120.42(11) ?
    C10 C9 H3 . . 118.4(9) ?
    C8 C9 H3 . . 121.2(9) ?
    C11 C10 C9 . . 118.79(11) ?
    C11 C10 H4 . . 120.8(9) ?
    C9 C10 H4 . . 120.4(9) ?
    C10 C11 C12 . . 121.96(11) ?
    C10 C11 Cl1 . . 119.08(9) ?
    C12 C11 Cl1 . . 118.94(9) ?
    C13 C12 C11 . . 118.65(11) ?
    C13 C12 H5 . . 121.5(9) ?
    C11 C12 H5 . . 119.9(9) ?
    C12 C13 C8 . . 120.76(11) ?
    C12 C13 H6 . . 121.6(8) ?
    C8 C13 H6 . . 117.7(8) ?
    C2 C14 C15 . . 112.32(11) ?
    C2 C14 H7 . . 109.7(9) ?
    C15 C14 H7 . . 108.7(9) ?
    C2 C14 H8 . . 107.9(9) ?
    C15 C14 H8 . . 110.9(9) ?
    H7 C14 H8 . . 107.2(13) ?
    C14 C15 H9 . . 111.0(11) ?
    C14 C15 H10 . . 110.6(11) ?
    H9 C15 H10 . . 107.7(14) ?
    C14 C15 H11 . . 112.2(11) ?
    H9 C15 H11 . . 108.4(15) ?
    H10 C15 H11 . . 106.8(15) ?
    C4 C16 C17 . . 112.27(12) ?
    C4 C16 H12 . . 109.7(10) ?
    C17 C16 H12 . . 109.1(11) ?
    C4 C16 H13 . . 108.9(11) ?
    C17 C16 H13 . . 110.6(11) ?
    H12 C16 H13 . . 106.1(15) ?
    C16 C17 H14 . . 109.5 ?
    C16 C17 H15 . . 109.5 ?
    H14 C17 H15 . . 109.5 ?
    C16 C17 H16 . . 109.5 ?
    H14 C17 H16 . . 109.5 ?
    H15 C17 H16 . . 109.5 ?
    C19 C18 C6 . . 112.02(19) ?
    C19 C18 H17 . . 109.2 ?
    C6 C18 H17 . . 109.2 ?
    C19 C18 H18 . . 109.2 ?
    C6 C18 H18 . . 109.2 ?
    H17 C18 H18 . . 107.9 ?
    C19B C18B C6 . . 111.8(5) ?
    C19B C18B H18B . . 109.3 ?
    C6 C18B H18B . . 109.3 ?
    C19B C18B H17B . . 109.3 ?
    C6 C18B H17B . . 109.3 ?
    H18B C18B H17B . . 107.9 ?
    C18B C19B H20B . . 109.5 ?
    C18B C19B H21B . . 109.5 ?
    H20B C19B H21B . . 109.5 ?
    C18B C19B H19B . . 109.5 ?
    H20B C19B H19B . . 109.5 ?
    H21B C19B H19B . . 109.5 ?
loop_
    _geom_torsion_atom_site_label_1
    _geom_torsion_atom_site_label_2
    _geom_torsion_atom_site_label_3
    _geom_torsion_atom_site_label_4
    _geom_torsion_site_symmetry_1
    _geom_torsion_site_symmetry_2
    _geom_torsion_site_symmetry_3
    _geom_torsion_site_symmetry_4
    _geom_torsion
    _geom_torsion_publ_flag
    C6 C1 C2 C3 . . . . -0.82(17) ?
    C7 C1 C2 C3 . . . . 178.67(10) ?
    C6 C1 C2 C14 . . . . -179.45(11) ?
    C7 C1 C2 C14 . . . . 0.04(16) ?
    C1 C2 C3 C4 . . . . 0.12(17) ?
    C14 C2 C3 C4 . . . . 178.77(11) ?
    C2 C3 C4 C5 . . . . 0.22(18) ?
    C2 C3 C4 C16 . . . . 177.85(11) ?
    C3 C4 C5 C6 . . . . 0.13(19) ?
    C16 C4 C5 C6 . . . . -177.53(13) ?
    C4 C5 C6 C1 . . . . -0.8(2) ?
    C4 C5 C6 C18 . . . . 175.11(16) ?
    C4 C5 C6 C18B . . . . -162.6(4) ?
    C2 C1 C6 C5 . . . . 1.15(19) ?
    C7 C1 C6 C5 . . . . -178.34(11) ?
    C2 C1 C6 C18 . . . . -174.45(16) ?
    C7 C1 C6 C18 . . . . 6.1(2) ?
    C2 C1 C6 C18B . . . . 166.2(3) ?
    C7 C1 C6 C18B . . . . -13.3(3) ?
    C2 C1 C7 O1 . . . . -88.68(15) ?
    C6 C1 C7 O1 . . . . 90.82(16) ?
    C2 C1 C7 C8 . . . . 92.93(14) ?
    C6 C1 C7 C8 . . . . -87.57(14) ?
    O1 C7 C8 C9 . . . . 167.97(12) ?
    C1 C7 C8 C9 . . . . -13.65(17) ?
    O1 C7 C8 C13 . . . . -12.02(18) ?
    C1 C7 C8 C13 . . . . 166.36(11) ?
    C13 C8 C9 C10 . . . . -0.16(18) ?
    C7 C8 C9 C10 . . . . 179.84(11) ?
    C8 C9 C10 C11 . . . . -0.69(18) ?
    C9 C10 C11 C12 . . . . 0.58(18) ?
    C9 C10 C11 Cl1 . . . . 179.47(9) ?
    C10 C11 C12 C13 . . . . 0.41(18) ?
    Cl1 C11 C12 C13 . . . . -178.49(9) ?
    C11 C12 C13 C8 . . . . -1.29(18) ?
    C9 C8 C13 C12 . . . . 1.18(18) ?
    C7 C8 C13 C12 . . . . -178.83(11) ?
    C3 C2 C14 C15 . . . . -91.80(14) ?
    C1 C2 C14 C15 . . . . 86.80(14) ?
    C3 C4 C16 C17 . . . . -92.27(16) ?
    C5 C4 C16 C17 . . . . 85.33(16) ?
    C5 C6 C18 C19 . . . . 80.7(3) ?
    C1 C6 C18 C19 . . . . -103.7(2) ?
    C18B C6 C18 C19 . . . . -47.5(8) ?
    C5 C6 C18B C19B . . . . -9.0(8) ?
    C1 C6 C18B C19B . . . . -172.0(6) ?
    C18 C6 C18B C19B . . . . 55.1(9) ?
data_global
_journal_date_recd_electronic     2011-03-05
_journal_date_accepted     2011-03-14
_journal_name_full     'Acta Crystallographica, Section E'
_journal_year     2011
_journal_volume     67
_journal_issue      4
_journal_page_first     o935
_journal_page_last     o935
_journal_paper_category     QO
_journal_coeditor_code     SJ5114
_publ_contact_author_name     'Takahashi, Hiroki'
_publ_contact_author_address
;
Graduate School of Human and Environmental Studies, Kyoto University, Kyoto
 606-8501 Japan
;
_publ_contact_author_email     takahashi.hiroki.2x@kyoto-u.ac.jp
_publ_contact_author_fax     '+81-75-753-6694'
_publ_contact_author_phone     '+81-75-753-6584'
_publ_section_title
;
4-Chloro-2',4',6'-triethylbenzophenone: a redetermination
;
loop_
    _publ_author_name
    _publ_author_address
    'Takahashi, Hiroki'
;
Graduate School of Human and Environmental Studies
Kyoto University
Kyoto 606-8501
Japan
;
_publ_section_synopsis     .
_computing_structure_solution     'SIR97 (Altomare et al., 1999)'
