# Supplementary material for: 4-Chloro-2′,4′,6′-triethyl­benzophenone: a redetermination
Source: Acta Crystallogr Sect E Struct Rep Online. 2011 Mar 19;67(Pt 4):o935. doi: 10.1107/S1600536811009639 (PMC3099762; doi:10.1107/S1600536811009639)
Supplement: Supplementary file 2 [file e-67-0o935-Isup2.hkl]

# 
# h,k,l, Fc-squared, Fo-squared, sigma(Fo-squared) and status flag 
# 
data_I
_shelx_title ' ' 
_shelx_refln_list_code          4 
_shelx_F_calc_maximum      200.31 
_exptl_crystal_F_000       640.00 
_reflns_d_resolution_high  0.7700 
 
loop_ 
 _symmetry_equiv_pos_as_xyz 
 'x, y, z' 
 '-x, y+1/2, -z+1/2' 
 '-x, -y, -z' 
 'x, -y-1/2, z-1/2' 
 
_cell_length_a    10.3329 
_cell_length_b    15.8383 
_cell_length_c    10.6876 
_cell_angle_alpha  90.000 
_cell_angle_beta  111.012 
_cell_angle_gamma  90.000 
 
_shelx_F_squared_multiplier     1.000 
 
loop_ 
 _refln_index_h 
 _refln_index_k 
 _refln_index_l 
 _refln_F_squared_calc 
 _refln_F_squared_meas 
 _refln_F_squared_sigma 
 _refln_observed_status 
   2   0   0     5386.00     7143.64    170.81 o 
   3   0   0    40124.98    51442.91   2974.57 o 
   4   0   0     1572.82     1744.66     29.46 o 
   5   0   0    10178.34    12473.19    400.78 o 
   6   0   0     3748.89     3878.35     85.40 o 
   7   0   0      100.04      126.82      8.20 o 
   8   0   0     1186.59     1233.83     46.00 o 
   9   0   0       29.13       41.90      4.78 o 
  10   0   0      342.13      343.44     18.21 o 
  11   0   0      341.00      341.52     14.61 o 
  12   0   0       10.00       12.97      3.88 o 
   2   1   0       54.89       78.86      1.78 o 
   3   1   0       74.55       93.86      2.36 o 
   4   1   0     1791.29     2047.43     25.96 o 
   5   1   0      544.57      643.02      9.50 o 
   6   1   0       54.14       44.52      3.06 o 
   7   1   0       41.51       41.13      2.28 o 
   8   1   0        4.22        6.18      2.30 o 
   9   1   0      182.05      164.47      4.90 o 
  10   1   0       29.63       26.31      3.18 o 
  11   1   0       21.45       24.17      2.89 o 
  12   1   0      103.59      122.31      6.17 o 
   1   2   0        0.51        3.28      0.44 o 
   2   2   0     4361.23     5067.28     74.16 o 
   3   2   0      741.00      778.25      8.42 o 
   4   2   0      410.37      425.85      6.17 o 
   5   2   0      734.36      721.27     10.19 o 
   6   2   0      322.87      321.69      5.65 o 
   7   2   0        0.38        1.08      1.15 o 
   8   2   0      924.41      891.67     15.05 o 
   9   2   0       73.03       61.03      4.38 o 
  10   2   0        2.49        2.30      1.67 o 
  11   2   0       39.95       45.70      4.18 o 
  12   2   0        3.41        2.23      2.55 o 
   1   3   0      244.02      219.15      1.90 o 
   2   3   0      610.25      596.89      6.05 o 
   3   3   0        1.91        3.00      0.92 o 
   4   3   0      389.56      357.37      6.36 o 
   5   3   0       31.46       18.06      1.62 o 
   6   3   0       10.97        5.54      1.47 o 
   7   3   0       14.18       12.87      2.31 o 
   8   3   0        4.36        6.95      1.83 o 
   9   3   0        7.30        2.90      1.52 o 
  10   3   0      281.27      266.83      8.16 o 
  11   3   0       12.33       19.28      2.97 o 
  12   3   0        6.97        3.60      2.41 o 
   0   4   0        1.74        2.31      0.68 o 
   1   4   0     7664.37    10072.76    153.77 o 
   2   4   0     4012.18     4188.18     52.25 o 
   3   4   0      807.66      797.70      8.07 o 
   4   4   0       54.59       62.11      1.74 o 
   5   4   0      709.50      671.45     10.10 o 
   6   4   0      118.04      106.96      4.01 o 
   7   4   0      108.15      113.08      4.12 o 
   8   4   0      811.34      795.85     14.65 o 
   9   4   0        9.37        6.79      1.86 o 
  10   4   0      381.62      367.87      8.35 o 
  11   4   0       67.66       78.81      4.25 o 
  12   4   0        0.03        2.36      2.21 o 
   1   5   0       10.25        8.20      0.59 o 
   2   5   0       30.58       27.63      0.80 o 
   3   5   0      566.68      637.77      5.89 o 
   4   5   0      795.74      898.78     10.74 o 
   5   5   0      130.94      145.91      2.63 o 
   6   5   0      150.64      147.82      4.54 o 
   7   5   0        0.41       -0.49      1.68 o 
   8   5   0      519.68      527.17     10.76 o 
   9   5   0        2.71        0.94      1.34 o 
  10   5   0        0.83       -0.59      1.47 o 
  11   5   0       31.20       33.82      3.09 o 
  12   5   0        0.01        0.82      1.63 o 
   0   6   0      118.35      119.68      3.10 o 
   1   6   0     1283.00     1320.61     11.77 o 
   2   6   0     1327.19     1445.39     12.91 o 
   3   6   0       59.29       48.44      1.64 o 
   4   6   0     1632.01     1743.39     18.53 o 
   5   6   0      144.46      128.70      2.50 o 
   6   6   0      144.57      134.10      2.97 o 
   7   6   0     1047.93     1031.03     15.00 o 
   8   6   0      292.80      277.74      5.38 o 
   9   6   0        1.49        1.65      1.22 o 
  10   6   0       71.92       75.67      3.43 o 
  11   6   0        0.09        0.40      1.40 o 
   1   7   0      883.39      826.37      6.64 o 
   2   7   0     1875.68     1801.75     18.50 o 
   3   7   0       38.75       17.54      1.10 o 
   4   7   0      366.71      335.13      3.91 o 
   5   7   0     1025.22      991.82     11.71 o 
   6   7   0       18.79       23.05      1.43 o 
   7   7   0       82.44       80.28      2.75 o 
   8   7   0       21.60       20.37      1.85 o 
   9   7   0        0.09       -0.06      1.35 o 
  10   7   0       12.10       17.72      2.34 o 
  11   7   0        0.10        0.95      1.48 o 
   0   8   0      154.17      146.28      3.81 o 
   1   8   0     1933.91     1976.14     17.75 o 
   2   8   0       26.32       29.34      1.23 o 
   3   8   0      951.83     1028.25     10.92 o 
   4   8   0      357.06      356.10      4.05 o 
   5   8   0      658.25      674.00      8.35 o 
   6   8   0      134.44      134.39      3.16 o 
   7   8   0       96.24       95.13      5.25 o 
   8   8   0      539.25      545.97     16.66 o 
   9   8   0       55.46       50.93      2.94 o 
  10   8   0      108.29      122.53      4.32 o 
  11   8   0       33.66       27.06      3.42 o 
   1   9   0      838.13      874.08      6.83 o 
   2   9   0        3.78        3.28      0.66 o 
   3   9   0       89.92       76.51      2.30 o 
   4   9   0       29.27       28.27      1.44 o 
   5   9   0      340.52      333.22      4.42 o 
   6   9   0       13.50       11.50      1.30 o 
   7   9   0        1.55        0.85      1.24 o 
   8   9   0        8.21        7.19      1.35 o 
   9   9   0        0.87        0.94      1.17 o 
  10   9   0       64.98       77.11      3.33 o 
  11   9   0        0.01       -1.55      1.72 o 
   0  10   0     1017.91     1125.77     17.86 o 
   1  10   0       76.74       66.10      1.80 o 
   2  10   0      367.17      373.47      3.94 o 
   3  10   0      182.28      187.16      2.98 o 
   4  10   0       27.25       28.59      1.27 o 
   5  10   0     1326.51     1273.55     15.19 o 
   6  10   0      180.09      182.26      5.02 o 
   7  10   0       37.12       41.41      2.82 o 
   8  10   0      179.86      178.39      5.58 o 
   9  10   0       43.89       48.07      2.67 o 
  10  10   0       89.63       89.47      4.16 o 
   1  11   0      656.50      644.77      6.44 o 
   2  11   0      158.34      150.48      1.82 o 
   3  11   0      274.86      267.87      5.28 o 
   4  11   0      462.21      463.21      6.95 o 
   5  11   0      106.76       98.04      3.62 o 
   6  11   0      131.70      131.11      2.96 o 
   7  11   0      394.47      400.92      7.58 o 
   8  11   0        1.21        1.20      1.08 o 
   9  11   0       70.37       79.94      3.63 o 
  10  11   0        0.08       -0.45      1.61 o 
   0  12   0      109.91       97.08      6.20 o 
   1  12   0        9.09        5.64      0.80 o 
   2  12   0      450.30      458.41      4.41 o 
   3  12   0      130.51      132.49      2.73 o 
   4  12   0        3.56        3.60      1.29 o 
   5  12   0      546.36      536.07     10.40 o 
   6  12   0       50.85       62.23      3.52 o 
   7  12   0       15.17       16.52      1.58 o 
   8  12   0       78.39       83.07      4.83 o 
   9  12   0       71.00       71.67      3.69 o 
  10  12   0        1.45        1.28      1.76 o 
   1  13   0     1255.64     1290.29     15.97 o 
   2  13   0       35.52       30.11      1.31 o 
   3  13   0        0.81       -0.16      0.56 o 
   4  13   0      604.00      611.87     10.45 o 
   5  13   0       10.05        9.68      1.67 o 
   6  13   0      544.54      528.94     14.72 o 
   7  13   0      102.94      108.24      4.78 o 
   8  13   0       25.41       29.56      2.52 o 
   9  13   0      200.21      197.12     12.04 o 
   0  14   0      990.53      988.64     17.63 o 
   1  14   0     1005.50     1011.53     11.81 o 
   2  14   0      157.59      138.87      2.80 o 
   3  14   0     1492.42     1499.41     14.99 o 
   4  14   0       25.79       27.73      1.75 o 
   5  14   0      228.16      225.55      5.12 o 
   6  14   0      687.95      696.01     18.01 o 
   7  14   0       87.95       80.62      3.23 o 
   8  14   0       81.05       79.25      3.55 o 
   9  14   0      188.35      203.18      8.75 o 
   1  15   0       11.11        7.83      0.97 o 
   2  15   0       60.03       62.22      1.92 o 
   3  15   0       74.64       81.58      2.05 o 
   4  15   0       10.20       10.21      1.03 o 
   5  15   0       55.47       48.83      2.75 o 
   6  15   0       47.27       51.77      4.70 o 
   7  15   0       17.91       18.88      2.26 o 
   8  15   0       49.18       47.17      3.73 o 
   0  16   0       45.10       43.84      2.37 o 
   1  16   0       37.33       37.62      1.38 o 
   2  16   0       45.93       47.28      1.87 o 
   3  16   0       41.71       33.66      1.55 o 
   4  16   0       32.62       29.01      1.64 o 
   5  16   0       24.64       21.92      1.51 o 
   6  16   0        0.19        1.30      1.34 o 
   7  16   0        4.34        6.26      1.62 o 
   1  17   0      169.90      170.88      4.06 o 
   2  17   0      158.74      167.65      3.01 o 
   3  17   0       31.80       32.13      1.78 o 
   4  17   0       42.67       50.68      2.83 o 
   5  17   0       71.34       72.04      2.85 o 
   6  17   0       46.72       45.66      3.50 o 
   7  17   0       83.67      106.58      4.40 o 
   0  18   0       80.34       76.77      2.76 o 
   1  18   0        2.49        2.82      0.77 o 
   2  18   0       68.88       63.56      2.25 o 
   3  18   0       69.47       57.90      2.86 o 
   4  18   0       26.24       28.14      2.04 o 
   5  18   0        6.16        4.52      1.21 o 
   6  18   0        8.00       12.92      1.48 o 
   1  19   0        3.32        4.17      0.98 o 
   2  19   0        1.27        1.99      0.97 o 
   3  19   0        5.87        5.54      0.96 o 
   4  19   0        4.63        4.85      1.74 o 
   0  20   0       73.75       82.20      5.56 o 
   1  20   0        0.25       -0.47      0.75 o 
   2  20   0        7.23        7.64      1.11 o 
 -12   1   1      148.46      116.55     15.42 o 
 -11   1   1      396.02      370.47     10.20 o 
 -10   1   1      196.50      176.57      6.34 o 
  -9   1   1     1205.59     1114.30     19.31 o 
  -8   1   1      432.53      445.49     10.47 o 
  -7   1   1      854.93      909.66     13.62 o 
  -6   1   1     4208.74     4112.65     65.67 o 
  -5   1   1       42.53       57.25      1.92 o 
  -4   1   1     1862.34     1832.89     22.44 o 
  -3   1   1    27650.18    36059.57   1242.19 o 
  -2   1   1      884.25      851.27      8.17 o 
   1   1   1      134.52      132.39      1.87 o 
   2   1   1     8050.91    10015.98    196.88 o 
   3   1   1       63.23       52.64      2.62 o 
   4   1   1     1730.75     1800.28     21.97 o 
   5   1   1      181.42      172.43      3.62 o 
   6   1   1      298.67      254.32      6.00 o 
   7   1   1      335.32      329.27      6.44 o 
   8   1   1       18.78       17.81      2.60 o 
   9   1   1       35.78       41.14      2.90 o 
  10   1   1       10.56       12.75      2.33 o 
  11   1   1        9.54       11.25      3.10 o 
  12   1   1       40.35       43.54      4.14 o 
 -12   2   1       67.28       57.91      4.01 o 
 -11   2   1      202.32      210.71      7.50 o 
 -10   2   1       40.06       25.08      2.71 o 
  -9   2   1      238.89      224.68      6.10 o 
  -8   2   1      435.72      413.34      9.78 o 
  -7   2   1      380.76      407.79      7.42 o 
  -6   2   1     1650.41     1635.20     21.49 o 
  -5   2   1     1385.21     1403.92     17.69 o 
  -4   2   1      669.83      702.91      7.82 o 
  -3   2   1     4192.87     4381.99    111.61 o 
  -2   2   1       10.86       14.49      0.75 o 
  -1   2   1       20.30       19.57      0.56 o 
   0   2   1     2821.74     3582.51     81.12 o 
   1   2   1      195.45      209.51      4.76 o 
   2   2   1     5370.04     6427.85    105.15 o 
   3   2   1     1293.20     1170.89     24.63 o 
   4   2   1      214.79      249.93      3.76 o 
   5   2   1      269.64      245.23      4.41 o 
   6   2   1      636.72      619.88     11.62 o 
   7   2   1       40.83       42.89      2.95 o 
   8   2   1      291.97      261.92     12.23 o 
   9   2   1       73.78       68.80      3.75 o 
  10   2   1      109.34      108.20      5.50 o 
  11   2   1        2.09        0.34      1.65 o 
  12   2   1        4.08        4.45      2.39 o 
 -12   3   1       25.78       11.60      3.13 o 
 -11   3   1        7.26        7.86      2.07 o 
 -10   3   1       20.13       20.08      2.83 o 
  -9   3   1       11.86        6.03      1.64 o 
  -8   3   1      120.45      108.47      4.44 o 
  -7   3   1       54.97       59.49      2.78 o 
  -6   3   1       69.81       56.61      2.53 o 
  -5   3   1        3.73        6.00      1.10 o 
  -4   3   1       89.65       63.25      1.51 o 
  -3   3   1      132.62      128.55      1.87 o 
  -2   3   1     5369.27     6603.78     86.87 o 
  -1   3   1     1414.03     1523.77     44.29 o 
   0   3   1     4229.94     5669.00     78.87 o 
   1   3   1      783.10      725.54      6.47 o 
   2   3   1     1290.29     1387.70     16.00 o 
   3   3   1      265.63      245.85      3.56 o 
   4   3   1      818.00      827.13      9.64 o 
   5   3   1      241.37      256.59      4.16 o 
   6   3   1      250.51      225.96      5.30 o 
   7   3   1      553.86      522.65     13.33 o 
   8   3   1       65.54       65.67      3.42 o 
   9   3   1        0.03        1.32      1.70 o 
  10   3   1       67.20       65.48      4.07 o 
  11   3   1        0.19        1.97      2.06 o 
  12   3   1        3.53        3.45      3.09 o 
 -12   4   1       13.24       19.09      2.64 o 
 -11   4   1       49.40       53.77      3.53 o 
 -10   4   1       40.08       39.14      3.06 o 
  -9   4   1       53.08       39.59      3.45 o 
  -8   4   1       81.44       82.57      4.33 o 
  -7   4   1     1098.48     1136.16     17.83 o 
  -6   4   1      112.70      110.86      3.02 o 
  -5   4   1       13.79        9.94      1.14 o 
  -4   4   1      151.54      144.75      2.16 o 
  -3   4   1       39.98       44.08      1.56 o 
  -2   4   1      757.35      705.58      5.67 o 
  -1   4   1       10.39       13.46      0.63 o 
   0   4   1      129.91      123.44      1.44 o 
   1   4   1      922.52      851.70      7.12 o 
   2   4   1      141.39      141.93      1.92 o 
   3   4   1        7.19        4.92      1.11 o 
   4   4   1        9.05       19.85      1.35 o 
   5   4   1       91.96       68.45      2.32 o 
   6   4   1       77.17       87.48      3.35 o 
   7   4   1      217.17      205.41      7.69 o 
   8   4   1      160.90      154.41      4.91 o 
   9   4   1       90.38       84.08      4.55 o 
  10   4   1       12.55       10.39      2.20 o 
  11   4   1       77.10       78.92      5.91 o 
 -12   5   1        7.31        6.14      2.29 o 
 -11   5   1       51.36       48.69      3.12 o 
 -10   5   1       20.30       20.19      2.15 o 
  -9   5   1       53.35       58.83      2.72 o 
  -8   5   1      439.67      413.80      7.57 o 
  -7   5   1      148.92      125.48      2.98 o 
  -6   5   1        1.48        3.13      1.16 o 
  -5   5   1        0.36        1.14      0.68 o 
  -4   5   1     2280.52     2292.55     26.36 o 
  -3   5   1     2749.99     2926.43     31.10 o 
  -2   5   1     2001.35     1965.79     18.14 o 
  -1   5   1     8568.88    11068.90    196.02 o 
   0   5   1      113.13      103.53      1.12 o 
   1   5   1     2936.58     2911.23     31.00 o 
   2   5   1     1393.00     1369.47     14.18 o 
   3   5   1      515.73      540.45      5.72 o 
   4   5   1     2520.99     2472.45     35.12 o 
   5   5   1      337.37      337.77      5.36 o 
   6   5   1      363.52      386.98      6.67 o 
   7   5   1      429.23      427.57      7.60 o 
   8   5   1      365.01      360.36     13.37 o 
   9   5   1      193.08      206.60      9.60 o 
  10   5   1       95.99       96.61      5.18 o 
  11   5   1       71.59       81.59      5.91 o 
 -12   6   1        1.00        2.05      1.78 o 
 -11   6   1       25.53       27.08      2.62 o 
 -10   6   1       16.10       18.27      2.81 o 
  -9   6   1        0.77        2.13      1.41 o 
  -8   6   1      512.61      527.11     12.05 o 
  -7   6   1      108.79       95.00      2.63 o 
  -6   6   1      306.28      284.36      5.13 o 
  -5   6   1      317.27      283.12      3.97 o 
  -4   6   1      413.71      454.35      4.59 o 
  -3   6   1      754.55      794.78      7.90 o 
  -2   6   1        2.06        0.61      0.52 o 
  -1   6   1      191.85      200.99      1.63 o 
   0   6   1      293.37      307.37      2.51 o 
   1   6   1     1358.84     1544.78     14.15 o 
   2   6   1      300.57      292.37      3.26 o 
   3   6   1      280.89      320.94      3.89 o 
   4   6   1      212.52      233.98      4.52 o 
   5   6   1     1535.13     1443.95     17.52 o 
   6   6   1      317.27      303.75      5.76 o 
   7   6   1       75.41       75.24      3.56 o 
   8   6   1       10.73        7.12      1.79 o 
   9   6   1        4.88        5.08      1.69 o 
  10   6   1      198.08      193.39      7.32 o 
  11   6   1       10.92       14.81      2.31 o 
 -12   7   1        0.19       -1.02      2.36 o 
 -11   7   1       33.48       39.66      2.75 o 
 -10   7   1        1.14        2.87      1.40 o 
  -9   7   1       38.98       41.51      2.56 o 
  -8   7   1        2.67        3.46      1.47 o 
  -7   7   1       29.52       30.52      1.92 o 
  -6   7   1      178.77      176.79      3.96 o 
  -5   7   1        4.71        3.35      0.77 o 
  -4   7   1      100.72      113.30      2.29 o 
  -3   7   1        8.73        7.03      0.70 o 
  -2   7   1      593.45      696.27      6.32 o 
  -1   7   1      135.19      133.34      1.33 o 
   0   7   1      410.55      520.74      4.85 o 
   1   7   1       56.94       64.38      1.29 o 
   2   7   1     2433.02     2662.55     34.51 o 
   3   7   1      591.56      625.00      5.99 o 
   4   7   1        2.54        3.32      1.05 o 
   5   7   1      813.63      821.98     12.01 o 
   6   7   1       69.39       74.79      2.63 o 
   7   7   1      671.81      666.39     11.39 o 
   8   7   1       20.14       19.87      1.91 o 
   9   7   1       21.50       18.03      2.04 o 
  10   7   1        5.42        6.53      1.82 o 
  11   7   1       30.06       34.31      3.72 o 
 -11   8   1       27.93       26.43      2.61 o 
 -10   8   1       73.53       81.41      3.23 o 
  -9   8   1        0.38        2.15      1.21 o 
  -8   8   1       18.73       18.83      1.71 o 
  -7   8   1        0.33        0.86      1.04 o 
  -6   8   1      283.07      275.51      5.53 o 
  -5   8   1      208.75      188.69      3.66 o 
  -4   8   1      132.25      141.23      2.19 o 
  -3   8   1       65.43       45.47      1.07 o 
  -2   8   1       10.69       15.48      0.99 o 
  -1   8   1      185.74      197.58      1.87 o 
   0   8   1     1370.16     1339.68     14.25 o 
   1   8   1      275.18      278.56      2.89 o 
   2   8   1      515.27      517.01      5.15 o 
   3   8   1      379.67      360.19      3.96 o 
   4   8   1       40.26       49.80      1.52 o 
   5   8   1      284.13      268.00      4.37 o 
   6   8   1      441.57      402.70      7.92 o 
   7   8   1      477.21      476.51      7.78 o 
   8   8   1      360.34      366.92      9.18 o 
   9   8   1        0.53       -0.70      1.35 o 
  10   8   1      162.33      164.92      9.63 o 
  11   8   1      120.91      133.32      7.83 o 
 -11   9   1       53.05       54.70      4.03 o 
 -10   9   1       47.22       53.03      3.60 o 
  -9   9   1       79.83       86.87      3.86 o 
  -8   9   1       44.37       50.62      2.32 o 
  -7   9   1      414.05      406.03      6.80 o 
  -6   9   1      776.72      740.68      9.33 o 
  -5   9   1     1132.27     1085.31     13.36 o 
  -4   9   1      118.09      113.57      2.24 o 
  -3   9   1      384.54      385.55      4.23 o 
  -2   9   1     3053.00     3029.09     36.07 o 
  -1   9   1     1949.16     2153.26     23.00 o 
   0   9   1      112.70      114.72      1.74 o 
   1   9   1      726.60      643.36      5.72 o 
   2   9   1      929.83      926.15      9.77 o 
   3   9   1       41.05       40.02      2.78 o 
   4   9   1      218.45      198.84      4.30 o 
   5   9   1       43.28       45.18      1.75 o 
   6   9   1       14.41       14.14      1.64 o 
   7   9   1      109.38      113.06      4.67 o 
   8   9   1        2.18        1.15      1.31 o 
   9   9   1      199.46      201.93      7.34 o 
  10   9   1       64.40       59.78      4.09 o 
 -11  10   1       90.64       87.21      4.13 o 
 -10  10   1        7.03        6.01      1.82 o 
  -9  10   1        1.49        2.55      1.45 o 
  -8  10   1      248.88      243.29      5.61 o 
  -7  10   1       27.51       26.05      1.57 o 
  -6  10   1        0.85        0.54      0.82 o 
  -5  10   1        1.25        2.04      0.96 o 
  -4  10   1       74.49       72.22      1.56 o 
  -3  10   1      238.22      227.75      2.99 o 
  -2  10   1        2.95        0.72      0.51 o 
  -1  10   1      158.78      166.84      2.27 o 
   0  10   1      120.39      122.13      2.43 o 
   1  10   1       33.17       39.65      1.03 o 
   2  10   1       68.11       64.58      2.08 o 
   3  10   1      196.40      182.13      4.24 o 
   4  10   1       81.44       78.42      2.12 o 
   5  10   1      472.69      445.29      7.59 o 
   6  10   1      147.64      142.36      4.58 o 
   7  10   1      207.64      202.25      4.44 o 
   8  10   1       22.49       21.33      2.31 o 
   9  10   1       26.41       28.30      2.32 o 
  10  10   1      133.86      154.38      6.04 o 
 -10  11   1       69.78       76.38      4.36 o 
  -9  11   1        3.64        6.87      1.66 o 
  -8  11   1       16.45       15.46      1.85 o 
  -7  11   1        9.00       11.27      1.37 o 
  -6  11   1      383.58      380.39      7.20 o 
  -5  11   1       55.37       57.70      2.17 o 
  -4  11   1        0.03        0.00      0.64 o 
  -3  11   1       44.26       40.14      1.45 o 
  -2  11   1       79.21       67.98      1.34 o 
  -1  11   1      467.73      492.06      5.29 o 
   0  11   1      372.35      359.19      4.24 o 
   1  11   1        0.07        0.27      0.47 o 
   2  11   1        3.28        1.87      0.55 o 
   3  11   1      306.53      312.18      5.95 o 
   4  11   1        9.14       12.73      1.34 o 
   5  11   1       16.32       17.57      1.30 o 
   6  11   1      416.31      416.26      7.63 o 
   7  11   1       31.03       25.87      2.20 o 
   8  11   1       11.59       13.32      1.84 o 
   9  11   1       68.56       72.85      3.27 o 
  10  11   1        0.51        0.90      1.62 o 
 -10  12   1      304.13      340.25      7.84 o 
  -9  12   1        4.03        4.11      1.75 o 
  -8  12   1      181.50      182.49      7.09 o 
  -7  12   1      179.14      185.33      7.25 o 
  -6  12   1      498.01      483.03      9.75 o 
  -5  12   1      335.65      345.61      5.52 o 
  -4  12   1        1.10        0.92      0.73 o 
  -3  12   1     2054.38     2021.96     22.42 o 
  -2  12   1     1269.49     1298.36     12.97 o 
  -1  12   1     1481.24     1470.16     16.10 o 
   0  12   1     1607.74     1616.87     20.67 o 
   1  12   1      264.66      268.72      3.55 o 
   2  12   1      929.34      893.13      8.15 o 
   3  12   1     1658.36     1647.40     39.67 o 
   4  12   1       28.63       33.51      1.63 o 
   5  12   1      596.18      562.01     10.09 o 
   6  12   1      121.33      123.98      2.89 o 
   7  12   1       56.28       60.73      2.64 o 
   8  12   1      393.52      425.42     14.42 o 
   9  12   1       38.38       40.69      2.96 o 
 -10  13   1       85.08       95.29      4.02 o 
  -9  13   1      321.78      344.48     10.35 o 
  -8  13   1      327.29      321.62     10.15 o 
  -7  13   1      101.41      113.59      3.30 o 
  -6  13   1      515.62      505.56     14.20 o 
  -5  13   1      168.34      164.00      3.52 o 
  -4  13   1      757.00      750.91     10.86 o 
  -3  13   1      738.62      723.48      7.27 o 
  -2  13   1      930.87      882.68      9.86 o 
  -1  13   1     1213.75     1203.50     13.42 o 
   0  13   1      650.72      660.00      7.25 o 
   1  13   1       21.54       17.99      1.37 o 
   2  13   1     1010.01     1016.34      9.94 o 
   3  13   1      300.12      277.68      6.25 o 
   4  13   1        0.20        0.94      0.98 o 
   5  13   1       55.76       49.29      3.42 o 
   6  13   1        0.89        0.59      1.05 o 
   7  13   1      107.58      108.19      4.81 o 
   8  13   1        0.83        1.30      1.36 o 
   9  13   1       33.05       46.04      3.40 o 
  -9  14   1       16.18       12.06      2.20 o 
  -8  14   1       39.83       41.94      2.51 o 
  -7  14   1      327.94      334.30      9.87 o 
  -6  14   1        0.37        2.39      1.52 o 
  -5  14   1      259.26      254.67      8.89 o 
  -4  14   1      778.72      778.21      9.00 o 
  -3  14   1      172.13      154.65      4.15 o 
  -2  14   1     1391.60     1362.38     15.34 o 
  -1  14   1      266.34      266.87      5.45 o 
   0  14   1       14.54       12.38      0.94 o 
   1  14   1      485.35      491.58      6.08 o 
   2  14   1      372.91      342.46      4.47 o 
   3  14   1      496.07      490.44      5.56 o 
   4  14   1        8.54        6.31      1.26 o 
   5  14   1        1.48        3.24      1.27 o 
   6  14   1      256.50      251.05      6.53 o 
   7  14   1        9.69        6.83      1.44 o 
   8  14   1        6.69        6.19      1.79 o 
  -8  15   1       15.01       13.21      2.56 o 
  -7  15   1      209.16      213.89      8.64 o 
  -6  15   1       88.81       94.30      5.14 o 
  -5  15   1       43.96       44.63      1.88 o 
  -4  15   1      329.34      320.10      5.66 o 
  -3  15   1       27.47       23.86      1.11 o 
  -2  15   1      107.19       95.15      1.78 o 
  -1  15   1        9.39        9.38      0.92 o 
   0  15   1       50.05       45.53      1.32 o 
   1  15   1      574.21      575.61      6.70 o 
   2  15   1       83.87       79.46      2.25 o 
   3  15   1       52.95       46.76      2.38 o 
   4  15   1       14.48       16.36      1.37 o 
   5  15   1        7.56        5.87      1.25 o 
   6  15   1        4.71        6.27      1.41 o 
   7  15   1       24.05       25.43      2.22 o 
   8  15   1        9.51        9.95      1.93 o 
  -8  16   1       77.76       83.11      5.33 o 
  -7  16   1       48.55       47.34      3.02 o 
  -6  16   1       68.34       71.02      6.76 o 
  -5  16   1      103.50      106.30      3.85 o 
  -4  16   1       29.44       25.37      1.21 o 
  -3  16   1       85.84       93.01      3.37 o 
  -2  16   1      128.52      123.02      2.81 o 
  -1  16   1       50.74       48.97      1.51 o 
   0  16   1      239.54      235.01      3.92 o 
   1  16   1       16.62       20.21      1.22 o 
   2  16   1        4.48        5.54      1.08 o 
   3  16   1      277.31      271.98      4.02 o 
   4  16   1        3.27        4.70      1.05 o 
   5  16   1      164.24      178.58      4.62 o 
   6  16   1        9.36        8.23      1.53 o 
   7  16   1       77.98       98.75      3.66 o 
  -7  17   1       74.84       88.97      8.03 o 
  -6  17   1      107.34      117.03      3.39 o 
  -5  17   1        3.66        4.12      1.02 o 
  -4  17   1       28.83       26.76      1.29 o 
  -3  17   1      152.53      144.48      2.94 o 
  -2  17   1       49.32       41.48      3.18 o 
  -1  17   1        0.12       -0.56      1.23 o 
   0  17   1        5.56        3.94      0.72 o 
   1  17   1      235.22      237.99      3.64 o 
   2  17   1       47.08       50.26      1.74 o 
   3  17   1       40.82       46.11      2.11 o 
   4  17   1       82.82       86.68      2.16 o 
   5  17   1        7.79        9.37      1.32 o 
   6  17   1      108.96      105.04      3.22 o 
  -6  18   1       31.59       34.38      1.91 o 
  -5  18   1      170.32      180.85      3.92 o 
  -4  18   1       85.10       77.73      4.07 o 
  -3  18   1       16.25       15.47      1.50 o 
  -2  18   1       51.91       55.22      1.70 o 
  -1  18   1       23.91       19.49      1.11 o 
   0  18   1       24.02       22.70      1.60 o 
   1  18   1       18.15       22.15      1.25 o 
   2  18   1        1.52        2.27      0.83 o 
   3  18   1        7.84        8.34      1.74 o 
   4  18   1        4.41        5.16      1.42 o 
   5  18   1       78.17       78.59      5.97 o 
  -5  19   1       29.92       29.17      3.42 o 
  -4  19   1       15.78       13.72      1.59 o 
  -3  19   1       68.13       58.06      1.97 o 
  -2  19   1      177.11      181.12      3.30 o 
  -1  19   1      109.93      111.87      2.75 o 
   0  19   1       63.63       68.67      2.31 o 
   1  19   1      200.47      202.95      3.87 o 
   2  19   1        6.73        5.04      1.48 o 
   3  19   1      183.79      182.32      6.38 o 
   4  19   1      257.31      264.46      6.49 o 
  -3  20   1       10.44       10.17      2.84 o 
  -2  20   1       34.65       34.83      3.43 o 
  -1  20   1        0.14        0.28      1.16 o 
   0  20   1        0.21        0.22      1.06 o 
   1  20   1       16.97       17.38      1.81 o 
   2  20   1       30.69       23.50      1.60 o 
 -13   0   2      261.08      298.91     34.53 o 
 -12   0   2      345.37      321.44     11.80 o 
 -11   0   2        5.05        2.29      4.78 o 
 -10   0   2      278.71      277.44     10.89 o 
  -9   0   2      823.96      806.69     19.29 o 
  -8   0   2      152.57      135.37      6.46 o 
  -7   0   2      662.78      635.10     12.93 o 
  -6   0   2     2717.78     3028.86     61.15 o 
  -5   0   2      203.69      275.20      6.14 o 
  -4   0   2       62.47       78.38      3.10 o 
  -3   0   2     1354.55     1277.88     20.86 o 
  -2   0   2       45.59       55.70      1.19 o 
  -1   0   2      916.14      857.48      7.45 o 
   0   0   2     2389.69     2578.95     44.00 o 
   1   0   2     5456.22     6784.26    244.15 o 
   2   0   2     2339.54     2138.99     35.17 o 
   3   0   2      431.22      404.40      7.97 o 
   4   0   2        0.01        4.97      1.72 o 
   5   0   2       15.98        2.83      2.48 o 
   6   0   2      122.48      111.73      4.73 o 
   7   0   2      363.91      353.58     10.03 o 
   8   0   2      899.34      890.20     47.82 o 
   9   0   2       74.21       62.90      7.51 o 
  10   0   2      442.27      456.59     22.26 o 
  11   0   2      397.27      387.94     28.40 o 
 -13   1   2       49.64       37.41      3.64 o 
 -12   1   2       85.90       66.40      4.73 o 
 -11   1   2       33.35       27.87      2.62 o 
 -10   1   2      321.30      306.00      8.13 o 
  -9   1   2      264.73      275.37      6.09 o 
  -8   1   2        7.69        7.87      1.87 o 
  -7   1   2      638.13      646.16      9.97 o 
  -6   1   2      906.24      925.51     11.85 o 
  -5   1   2      337.92      324.38      4.49 o 
  -4   1   2     3233.81     3397.79     46.66 o 
  -3   1   2      752.44      760.44      7.50 o 
  -2   1   2     2137.15     2087.84     21.28 o 
  -1   1   2    13751.19    17113.85    602.33 o 
   0   1   2     2554.78     2636.81     85.70 o 
   1   1   2     4351.56     5021.41     77.02 o 
   2   1   2       44.23       43.30      1.90 o 
   3   1   2      127.46      133.32      2.60 o 
   4   1   2     1514.74     1639.13     25.17 o 
   5   1   2        0.04       -0.46      1.07 o 
   6   1   2      108.85      110.80      4.42 o 
   7   1   2       34.83       45.46      3.65 o 
   8   1   2      254.93      247.12      7.33 o 
   9   1   2       46.83       50.89      3.30 o 
  10   1   2      104.59      118.74      5.62 o 
  11   1   2        7.39        1.25      2.26 o 
 -13   2   2        2.29        0.48      1.72 o 
 -12   2   2      100.65       91.74      4.56 o 
 -11   2   2        1.12        0.95      1.94 o 
 -10   2   2       89.47       91.08      4.31 o 
  -9   2   2      291.62      275.15      6.62 o 
  -8   2   2       13.34        8.95      1.68 o 
  -7   2   2      391.59      392.87      9.41 o 
  -6   2   2      696.48      748.96     11.54 o 
  -5   2   2     2921.24     3099.17     68.32 o 
  -4   2   2     2978.38     3029.94     37.94 o 
  -3   2   2      586.48      654.56      6.38 o 
  -2   2   2      194.48      173.46      2.18 o 
  -1   2   2    11083.43    15103.24    301.32 o 
   0   2   2     4643.51     6004.85    200.62 o 
   1   2   2       19.03       18.72      1.17 o 
   2   2   2      476.72      482.27      6.00 o 
   3   2   2       96.19       87.68      1.97 o 
   4   2   2      277.10      252.19      4.58 o 
   5   2   2      148.83      160.20      3.35 o 
   6   2   2       63.34       67.77      2.91 o 
   7   2   2       64.28       64.68      3.01 o 
   8   2   2        0.17        0.03      1.35 o 
   9   2   2        0.15       -1.08      1.68 o 
  10   2   2       11.85       11.95      2.66 o 
  11   2   2       19.44       17.78      2.97 o 
 -12   3   2      304.91      314.34      7.83 o 
 -11   3   2       12.47       11.10      1.98 o 
 -10   3   2      131.87      128.75      4.54 o 
  -9   3   2     1450.71     1329.92     20.65 o 
  -8   3   2      365.91      361.89      7.31 o 
  -7   3   2     1369.22     1381.70     17.37 o 
  -6   3   2       63.14       60.39      2.89 o 
  -5   3   2     1404.05     1504.54     18.30 o 
  -4   3   2     2860.14     2815.72     33.76 o 
  -3   3   2      474.31      478.24      5.81 o 
  -2   3   2     2000.60     2137.24     60.21 o 
  -1   3   2     5182.64     6319.09     99.89 o 
   0   3   2     4623.71     5612.92    390.30 o 
   1   3   2      721.40      713.18      7.49 o 
   2   3   2     1008.07      969.46     10.46 o 
   3   3   2       84.15       76.60      2.20 o 
   4   3   2      337.61      295.24      4.53 o 
   5   3   2       84.39       87.98      3.98 o 
   6   3   2      246.86      253.96      5.97 o 
   7   3   2      256.76      241.25      6.06 o 
   8   3   2        7.19        5.52      2.09 o 
   9   3   2      180.10      170.87     10.47 o 
  10   3   2        0.33        1.97      1.97 o 
  11   3   2        2.08       -0.23      1.71 o 
 -12   4   2        5.10        5.52      2.36 o 
 -11   4   2      102.56       99.44      3.92 o 
 -10   4   2        4.71        1.66      1.27 o 
  -9   4   2        2.13        0.15      1.05 o 
  -8   4   2       27.83       24.71      2.18 o 
  -7   4   2      445.48      415.02      8.45 o 
  -6   4   2      304.13      256.62      3.61 o 
  -5   4   2        0.19        2.84      0.76 o 
  -4   4   2      275.46      293.01      3.38 o 
  -3   4   2      688.40      578.16      4.87 o 
  -2   4   2     1981.68     1997.11     44.17 o 
  -1   4   2       57.41       46.87      0.78 o 
   0   4   2     1511.39     1560.64     18.85 o 
   1   4   2     1893.09     1832.98     19.90 o 
   2   4   2      414.65      359.35      4.41 o 
   3   4   2      675.64      619.06      6.97 o 
   4   4   2        0.95        0.44      1.07 o 
   5   4   2      365.00      335.36      5.25 o 
   6   4   2      115.01      115.33      6.19 o 
   7   4   2      238.38      243.33      5.80 o 
   8   4   2       95.63      100.31      3.81 o 
   9   4   2       64.00       57.73      4.70 o 
  10   4   2      152.09      157.25      9.50 o 
  11   4   2        8.69       11.76      3.30 o 
 -12   5   2       24.45       24.22      2.75 o 
 -11   5   2        1.33        1.89      1.49 o 
 -10   5   2        3.07        8.52      1.72 o 
  -9   5   2       56.86       52.13      2.38 o 
  -8   5   2       64.81       74.52      3.03 o 
  -7   5   2        1.23        0.48      0.91 o 
  -6   5   2       33.93       41.86      1.87 o 
  -5   5   2      582.68      654.06      7.84 o 
  -4   5   2      989.01     1041.38     10.61 o 
  -3   5   2      948.96     1043.37      9.12 o 
  -2   5   2      660.69      712.12      5.75 o 
  -1   5   2     2258.69     2527.73     94.16 o 
   0   5   2      635.74      646.16      6.70 o 
   1   5   2        7.44       11.79      0.91 o 
   2   5   2      698.15      775.32      8.32 o 
   3   5   2      278.50      284.25      4.11 o 
   4   5   2      137.77      131.23      2.62 o 
   5   5   2       48.50       45.48      2.39 o 
   6   5   2       17.16       23.19      2.02 o 
   7   5   2       11.84       15.96      2.61 o 
   8   5   2        9.89        8.61      1.93 o 
   9   5   2      397.05      393.32     12.16 o 
  10   5   2        5.90        7.11      2.33 o 
  11   5   2        3.87        5.51      2.28 o 
 -12   6   2        1.86        1.50      1.91 o 
 -11   6   2       46.76       49.03      2.98 o 
 -10   6   2        1.12        2.02      1.43 o 
  -9   6   2      130.25      136.72      4.87 o 
  -8   6   2        6.39        5.69      1.61 o 
  -7   6   2       54.57       60.41      2.62 o 
  -6   6   2      808.73      848.70     11.05 o 
  -5   6   2     1058.94     1049.10     10.82 o 
  -4   6   2       54.55       44.40      1.60 o 
  -3   6   2        2.67        2.85      0.44 o 
  -2   6   2      224.82      203.16      2.57 o 
  -1   6   2      348.17      390.12      7.79 o 
   0   6   2      165.20      197.56      2.87 o 
   1   6   2      992.03     1123.29     10.61 o 
   2   6   2      193.95      207.74      2.59 o 
   3   6   2       64.81       68.99      1.51 o 
   4   6   2        6.17        6.09      1.26 o 
   5   6   2      174.32      160.92      3.69 o 
   6   6   2       63.01       65.44      2.93 o 
   7   6   2      214.74      206.80      5.35 o 
   8   6   2       55.13       48.21      4.05 o 
   9   6   2       12.54       12.80      2.73 o 
  10   6   2       18.22       19.38      3.32 o 
  11   6   2        3.69        7.30      2.34 o 
 -12   7   2       68.88       87.61      3.95 o 
 -11   7   2        5.47        7.65      2.08 o 
 -10   7   2      153.98      150.17      4.40 o 
  -9   7   2       90.91       85.75      3.09 o 
  -8   7   2       10.46       13.96      1.58 o 
  -7   7   2      507.88      498.17      8.06 o 
  -6   7   2       93.13       87.57      2.25 o 
  -5   7   2      817.42      856.73     11.29 o 
  -4   7   2      686.45      694.85      6.25 o 
  -3   7   2       10.66       12.75      0.68 o 
  -2   7   2     3583.09     3841.28     97.76 o 
  -1   7   2      698.94      682.40      5.89 o 
   0   7   2     2862.06     3268.37     54.14 o 
   1   7   2     5541.17     6759.35    209.80 o 
   2   7   2      665.62      582.66      6.88 o 
   3   7   2     2030.74     2133.07     24.46 o 
   4   7   2     3046.52     3082.14     50.75 o 
   5   7   2      145.73      158.27      4.55 o 
   6   7   2     1165.03     1165.78     15.14 o 
   7   7   2      908.02      891.59     15.43 o 
   8   7   2       49.84       50.35      2.90 o 
   9   7   2      352.27      367.38     12.29 o 
  10   7   2        5.67        4.04      1.87 o 
 -12   8   2        0.69       -2.16      3.51 o 
 -11   8   2       89.64      100.61      4.84 o 
 -10   8   2       52.24       52.74      3.35 o 
  -9   8   2       28.76       26.93      2.15 o 
  -8   8   2      280.85      275.50      5.11 o 
  -7   8   2        0.02        1.51      1.24 o 
  -6   8   2      200.92      193.13      3.16 o 
  -5   8   2      556.06      529.76      5.75 o 
  -4   8   2      686.01      718.54      7.03 o 
  -3   8   2        7.13       16.35      0.86 o 
  -2   8   2      471.80      464.51      3.82 o 
  -1   8   2      171.02      185.35      3.05 o 
   0   8   2      145.75      114.41      1.98 o 
   1   8   2      282.75      310.24      4.95 o 
   2   8   2       76.47       90.34      3.22 o 
   3   8   2      115.80      157.75      4.01 o 
   4   8   2      482.95      525.85      6.48 o 
   5   8   2      110.76       91.64      2.66 o 
   6   8   2      441.05      415.59      6.76 o 
   7   8   2       11.34       12.50      1.89 o 
   8   8   2        6.46        5.51      1.47 o 
   9   8   2       73.07       81.60      5.05 o 
  10   8   2        8.97        7.19      2.22 o 
 -11   9   2        4.19        4.18      1.65 o 
 -10   9   2       73.01       84.80      3.41 o 
  -9   9   2        6.59        8.59      1.43 o 
  -8   9   2        4.00        4.91      1.33 o 
  -7   9   2      261.72      259.85      5.00 o 
  -6   9   2       35.87       37.30      1.86 o 
  -5   9   2       31.91       30.20      1.82 o 
  -4   9   2       24.55       23.57      0.90 o 
  -3   9   2       37.60       37.35      1.32 o 
  -2   9   2        1.45        0.42      0.37 o 
  -1   9   2      173.18      168.19      2.05 o 
   0   9   2      187.26      200.06      2.55 o 
   1   9   2       30.58       27.20      1.18 o 
   2   9   2      102.73      100.81      2.12 o 
   3   9   2      198.64      217.97      6.08 o 
   4   9   2       26.40       21.00      1.57 o 
   5   9   2      126.97      122.65      2.58 o 
   6   9   2      360.27      343.09      5.86 o 
   7   9   2        3.30        3.98      1.35 o 
   8   9   2        4.60        6.81      1.55 o 
   9   9   2       62.62       62.66      4.01 o 
  10   9   2       60.37       66.85      3.44 o 
 -11  10   2        2.57        5.26      2.08 o 
 -10  10   2        9.86        8.91      1.85 o 
  -9  10   2       61.99       62.07      2.75 o 
  -8  10   2      394.51      398.48      9.84 o 
  -7  10   2      256.32      285.04      4.97 o 
  -6  10   2       23.52       17.42      1.53 o 
  -5  10   2       50.36       58.50      1.82 o 
  -4  10   2      125.14      118.66      2.90 o 
  -3  10   2      771.25      742.53      7.43 o 
  -2  10   2        5.25        1.14      0.64 o 
  -1  10   2      213.03      178.48      1.90 o 
   0  10   2      727.32      737.76      7.43 o 
   1  10   2        9.42       14.93      0.66 o 
   2  10   2      153.01      127.06      4.37 o 
   3  10   2      865.74      882.25     20.59 o 
   4  10   2        9.65       11.89      1.15 o 
   5  10   2       12.25       15.04      1.33 o 
   6  10   2      229.48      217.61      4.45 o 
   7  10   2        8.66       12.05      1.54 o 
   8  10   2       23.24       23.90      2.13 o 
   9  10   2        3.61        3.71      1.47 o 
  10  10   2        4.71        5.82      1.81 o 
 -11  11   2      105.65      113.09      4.54 o 
 -10  11   2      148.12      169.25      5.16 o 
  -9  11   2      518.54      530.67     11.88 o 
  -8  11   2       18.27       19.77      1.82 o 
  -7  11   2      220.51      253.01      6.62 o 
  -6  11   2     2092.93     2100.22     27.14 o 
  -5  11   2       75.09       72.26      1.76 o 
  -4  11   2     2057.54     2112.47     26.35 o 
  -3  11   2      173.08      176.97      2.13 o 
  -2  11   2      108.66      112.78      1.72 o 
  -1  11   2     1309.73     1309.85     13.29 o 
   0  11   2      205.74      185.14      3.25 o 
   1  11   2      721.68      714.51      5.96 o 
   2  11   2      354.05      333.45      7.19 o 
   3  11   2      104.47      104.26      3.88 o 
   4  11   2      728.33      696.34     16.39 o 
   5  11   2      132.82      127.30      4.94 o 
   6  11   2      190.06      187.34      4.42 o 
   7  11   2      239.42      245.30      6.20 o 
   8  11   2       18.46       15.63      1.95 o 
   9  11   2      126.58      142.47      5.58 o 
 -10  12   2        2.46        4.44      1.72 o 
  -9  12   2       77.04       69.88      2.84 o 
  -8  12   2        0.06        1.30      1.27 o 
  -7  12   2       14.95       17.60      1.59 o 
  -6  12   2        4.29        1.05      0.94 o 
  -5  12   2       50.20       45.59      1.94 o 
  -4  12   2      296.78      307.53      4.39 o 
  -3  12   2       24.68       24.45      0.89 o 
  -2  12   2        2.32        2.09      0.61 o 
  -1  12   2       81.67       80.68      1.50 o 
   0  12   2      156.79      146.94      3.00 o 
   1  12   2       22.39       25.31      0.99 o 
   2  12   2       46.98       37.49      1.28 o 
   3  12   2        2.03        0.63      0.94 o 
   4  12   2       25.87       19.31      1.23 o 
   5  12   2       16.50       15.66      1.40 o 
   6  12   2       17.70       20.81      1.80 o 
   7  12   2       16.39       16.11      1.65 o 
   8  12   2        2.74        3.57      1.43 o 
   9  12   2        9.87        9.07      1.87 o 
 -10  13   2        2.99        3.45      1.82 o 
  -9  13   2      157.56      164.53      4.95 o 
  -8  13   2       38.16       43.10      2.35 o 
  -7  13   2       73.99       67.88      3.43 o 
  -6  13   2      141.40      159.38      6.02 o 
  -5  13   2       27.08       25.74      1.63 o 
  -4  13   2      424.66      410.74      4.74 o 
  -3  13   2      319.27      318.91      3.51 o 
  -2  13   2      393.73      393.45      4.61 o 
  -1  13   2      106.83      108.41      1.89 o 
   0  13   2      685.49      693.03      7.75 o 
   1  13   2      187.04      162.98      2.53 o 
   2  13   2      406.63      387.12      6.56 o 
   3  13   2       32.91       18.39      1.56 o 
   4  13   2      130.68      126.68      5.52 o 
   5  13   2       95.70       95.49      3.45 o 
   6  13   2        8.43       10.19      1.61 o 
   7  13   2      133.59      129.99      4.39 o 
   8  13   2        4.36        2.75      1.40 o 
  -9  14   2        0.05        1.54      1.50 o 
  -8  14   2       10.78       14.06      1.86 o 
  -7  14   2      187.86      184.23      7.54 o 
  -6  14   2        1.65        3.69      1.33 o 
  -5  14   2       17.24       17.71      1.39 o 
  -4  14   2        9.08        9.17      0.82 o 
  -3  14   2       35.59       32.31      1.07 o 
  -2  14   2      125.15      132.04      2.30 o 
  -1  14   2       57.24       60.15      1.55 o 
   0  14   2      206.56      203.64      2.77 o 
   1  14   2      133.45      126.97      2.18 o 
   2  14   2      298.69      329.11      4.57 o 
   3  14   2       28.90       24.67      1.41 o 
   4  14   2        0.41       -0.59      0.76 o 
   5  14   2      289.26      286.46      9.34 o 
   6  14   2        2.58        1.15      1.18 o 
   7  14   2      204.60      226.74      6.75 o 
   8  14   2       50.90       61.26      7.10 o 
  -9  15   2       88.05      108.01      4.64 o 
  -8  15   2       32.72       29.82      3.16 o 
  -7  15   2      263.04      279.85      9.81 o 
  -6  15   2      140.98      142.48      4.63 o 
  -5  15   2      102.12      100.71      2.76 o 
  -4  15   2       43.58       43.62      1.66 o 
  -3  15   2      113.07      100.97      1.92 o 
  -2  15   2      151.66      142.71      3.55 o 
  -1  15   2       10.04        9.67      0.91 o 
   0  15   2        0.90        1.66      0.64 o 
   1  15   2       23.56       25.40      1.28 o 
   2  15   2       14.78       22.72      1.79 o 
   3  15   2       41.17       40.33      1.43 o 
   4  15   2       79.16       78.55      3.26 o 
   5  15   2        5.10        4.33      1.15 o 
   6  15   2       24.28       28.18      2.84 o 
   7  15   2       18.75       21.69      2.30 o 
  -8  16   2       35.09       41.71      3.21 o 
  -7  16   2        2.78        3.17      2.13 o 
  -6  16   2        3.80        2.24      1.06 o 
  -5  16   2       28.41       28.64      1.29 o 
  -4  16   2        0.50        1.49      0.70 o 
  -3  16   2      174.70      160.00      4.19 o 
  -2  16   2        0.18        0.68      0.73 o 
  -1  16   2       10.09        9.09      0.77 o 
   0  16   2      109.90      106.26      2.19 o 
   1  16   2       33.57       32.94      1.73 o 
   2  16   2      245.56      245.48      4.92 o 
   3  16   2      196.05      188.28      2.91 o 
   4  16   2       18.19       16.37      1.27 o 
   5  16   2       12.16       13.81      2.60 o 
   6  16   2       17.03       13.86      1.81 o 
  -7  17   2        8.58        7.37      1.93 o 
  -6  17   2        1.78        1.39      1.10 o 
  -5  17   2       58.40       58.72      2.11 o 
  -4  17   2      118.76      113.33      2.30 o 
  -3  17   2        2.24        1.69      0.91 o 
  -2  17   2      278.92      261.97      4.70 o 
  -1  17   2      229.26      225.19      4.40 o 
   0  17   2        0.12        0.62      0.68 o 
   1  17   2      335.55      331.28      4.32 o 
   2  17   2      441.89      442.02      7.21 o 
   3  17   2       36.71       35.09      2.31 o 
   4  17   2       82.01       77.48      3.16 o 
   5  17   2        0.13       -0.68      1.01 o 
   6  17   2       53.63       55.16      4.32 o 
  -6  18   2       88.94      102.08      4.19 o 
  -5  18   2      372.96      392.27     21.75 o 
  -4  18   2       24.95       25.42      2.16 o 
  -3  18   2      100.53      108.49      4.29 o 
  -2  18   2      131.14      130.24      2.32 o 
  -1  18   2       60.48       58.84      1.48 o 
   0  18   2      215.12      210.76      3.62 o 
   1  18   2        9.66        8.71      1.09 o 
   2  18   2       19.91       17.97      1.84 o 
   3  18   2       81.82       80.93      3.64 o 
   4  18   2       12.91       11.90      2.13 o 
   5  18   2      115.05      119.56      2.90 o 
  -5  19   2       11.55       14.64      2.76 o 
  -4  19   2       37.93       30.63      3.88 o 
  -3  19   2        3.41        6.96      1.55 o 
  -2  19   2        5.74        5.66      1.78 o 
  -1  19   2      101.11      102.03      3.46 o 
   0  19   2        4.44        4.07      1.36 o 
   1  19   2       78.78       80.90      3.23 o 
   2  19   2       11.38        7.93      2.31 o 
   3  19   2        0.27        6.33      2.12 o 
  -2  20   2       17.27       24.21      3.23 o 
  -1  20   2       65.54       72.38      3.12 o 
   0  20   2      228.18      248.64      5.50 o 
   1  20   2       14.86       26.09     12.80 o 
 -13   1   3        2.96        3.14      2.23 o 
 -12   1   3        8.30        3.25      1.71 o 
 -11   1   3        3.86        4.11      1.62 o 
 -10   1   3        0.20        1.19      1.57 o 
  -9   1   3        3.74        2.60      1.33 o 
  -8   1   3        5.45        6.32      1.38 o 
  -7   1   3      505.16      449.11      7.22 o 
  -6   1   3      914.52      915.73     10.67 o 
  -5   1   3       78.73       72.47      1.90 o 
  -4   1   3      424.21      391.72      4.61 o 
  -3   1   3     1478.76     1445.03     11.69 o 
  -2   1   3       52.87       43.07      0.71 o 
  -1   1   3     5313.98     6496.15    105.72 o 
   0   1   3      881.70      913.40     10.43 o 
   1   1   3     4810.17     5239.62    154.88 o 
   2   1   3      276.33      248.95      3.20 o 
   3   1   3        6.47        5.48      1.12 o 
   4   1   3     2349.82     2336.24     32.19 o 
   5   1   3      740.37      833.44     12.98 o 
   6   1   3      483.08      516.87     10.09 o 
   7   1   3      680.70      702.22     19.15 o 
   8   1   3       47.33       54.28      3.89 o 
   9   1   3      634.64      609.59     27.75 o 
  10   1   3       48.19       50.80      3.86 o 
  11   1   3        5.37        8.83      3.39 o 
 -13   2   3      112.51      112.04      5.70 o 
 -12   2   3      146.87      148.71      5.31 o 
 -11   2   3      125.41      118.58      3.77 o 
 -10   2   3      250.40      245.05      7.96 o 
  -9   2   3        7.56        7.29      1.47 o 
  -8   2   3       53.03       49.56      2.11 o 
  -7   2   3      334.26      350.03      5.72 o 
  -6   2   3      353.89      343.77      4.87 o 
  -5   2   3       19.76       11.02      1.01 o 
  -4   2   3        1.49        1.85      0.59 o 
  -3   2   3       86.29       78.35      1.06 o 
  -2   2   3      178.23      181.13      1.44 o 
  -1   2   3     9324.90    12774.03    235.00 o 
   0   2   3       11.47        8.56      0.64 o 
   1   2   3      372.94      376.43      4.49 o 
   2   2   3     1862.28     1818.19     21.46 o 
   3   2   3      939.36      896.06     10.70 o 
   4   2   3      488.31      502.96      6.62 o 
   5   2   3      751.85      673.85     14.35 o 
   6   2   3      157.33      128.37      4.06 o 
   7   2   3       21.30       24.81      2.41 o 
   8   2   3        6.75        4.12      1.70 o 
   9   2   3        0.01        1.34      1.86 o 
  10   2   3       18.48       25.58      3.38 o 
  11   2   3       15.00       20.35      3.93 o 
 -13   3   3      168.52      161.83      5.92 o 
 -12   3   3      153.64      146.38      5.22 o 
 -11   3   3      158.30      151.57      6.05 o 
 -10   3   3      179.36      166.45      4.34 o 
  -9   3   3      392.99      385.29      6.38 o 
  -8   3   3      952.03      959.68     18.24 o 
  -7   3   3     1422.08     1440.24     21.59 o 
  -6   3   3      596.13      574.06      7.14 o 
  -5   3   3     1199.11     1255.21     12.75 o 
  -4   3   3     3597.01     3848.00     43.93 o 
  -3   3   3       32.01       37.24      1.05 o 
  -2   3   3     1280.73     1337.50     11.12 o 
  -1   3   3      176.76      143.79      3.67 o 
   0   3   3     1519.00     1655.13     19.52 o 
   1   3   3      362.14      386.05      7.30 o 
   2   3   3       18.24       19.43      1.03 o 
   3   3   3      135.45      137.52      2.51 o 
   4   3   3       26.69       19.72      1.62 o 
   5   3   3       33.41       43.10      3.49 o 
   6   3   3       11.08       11.74      1.68 o 
   7   3   3       34.89       32.24      3.44 o 
   8   3   3       99.65      100.72      4.37 o 
   9   3   3       14.82       16.86      3.31 o 
  10   3   3        0.61        1.42      1.97 o 
  11   3   3       91.69      109.08      8.39 o 
 -13   4   3        0.64        0.53      1.71 o 
 -12   4   3        1.64        0.91      1.70 o 
 -11   4   3      203.10      194.99      5.82 o 
 -10   4   3       24.95       31.38      2.29 o 
  -9   4   3      347.18      316.52      9.96 o 
  -8   4   3      145.17      149.51      3.60 o 
  -7   4   3       25.01       22.17      1.53 o 
  -6   4   3        4.87        9.87      1.02 o 
  -5   4   3      351.59      382.97      5.05 o 
  -4   4   3       25.49       24.33      1.02 o 
  -3   4   3      335.09      354.21      4.27 o 
  -2   4   3       85.41       68.20      0.94 o 
  -1   4   3     1884.32     2002.39     32.20 o 
   0   4   3     1435.77     1625.20     19.11 o 
   1   4   3       36.89       36.50      1.13 o 
   2   4   3      363.18      381.50     11.07 o 
   3   4   3       45.73       52.91      2.28 o 
   4   4   3       11.19       12.34      1.34 o 
   5   4   3       77.19       83.06      3.16 o 
   6   4   3      206.98      197.86      5.71 o 
   7   4   3      296.65      276.19      6.46 o 
   8   4   3       79.79       76.15      5.63 o 
   9   4   3       34.66       36.10      3.05 o 
  10   4   3       19.52       22.93      3.26 o 
 -12   5   3      101.00      114.80      8.50 o 
 -11   5   3       12.64       11.89      2.16 o 
 -10   5   3       24.81       17.22      2.11 o 
  -9   5   3      460.06      446.45      8.88 o 
  -8   5   3      186.58      169.59      3.99 o 
  -7   5   3      103.20       83.55      2.91 o 
  -6   5   3        0.34       -0.48      0.75 o 
  -5   5   3      421.59      432.11      4.85 o 
  -4   5   3      870.50      794.63      7.41 o 
  -3   5   3        9.48        8.74      0.62 o 
  -2   5   3     1622.00     1709.64     23.91 o 
  -1   5   3     1738.62     1765.73     30.14 o 
   0   5   3     1364.82     1509.86     17.23 o 
   1   5   3     5255.73     6159.59    238.40 o 
   2   5   3      409.93      334.01      5.05 o 
   3   5   3      223.81      191.35      4.95 o 
   4   5   3     1164.07     1165.48     15.37 o 
   5   5   3       10.31        8.17      1.43 o 
   6   5   3      414.70      386.85      8.33 o 
   7   5   3      284.09      276.34      7.16 o 
   8   5   3       24.33       27.34      2.77 o 
   9   5   3      189.24      211.24     14.02 o 
  10   5   3       36.42       40.22      3.96 o 
 -12   6   3        1.82        3.17      1.64 o 
 -11   6   3      221.41      224.34      6.91 o 
 -10   6   3      142.04      139.05      6.64 o 
  -9   6   3      320.29      283.67      5.91 o 
  -8   6   3     1020.72     1033.98     17.30 o 
  -7   6   3       84.07       74.03      2.31 o 
  -6   6   3      541.23      538.12      6.99 o 
  -5   6   3     2574.63     2579.37     32.07 o 
  -4   6   3        0.19       -0.11      0.45 o 
  -3   6   3     2134.27     2155.46     21.30 o 
  -2   6   3     3044.89     3215.94     43.08 o 
  -1   6   3       29.30       39.37      3.22 o 
   0   6   3     1843.43     2061.35     26.01 o 
   1   6   3     1768.47     1893.58     20.22 o 
   2   6   3     1598.34     1560.18     15.30 o 
   3   6   3     1596.75     1671.94     21.96 o 
   4   6   3       31.51       31.11      1.61 o 
   5   6   3       62.18       64.27      2.93 o 
   6   6   3     1108.05     1101.80     20.46 o 
   7   6   3      302.03      309.41      7.97 o 
   8   6   3      317.14      317.31     11.91 o 
   9   6   3        4.61        5.07      2.05 o 
  10   6   3        0.03       -0.53      2.38 o 
 -12   7   3       36.13       38.13      3.83 o 
 -11   7   3       17.69       17.32      2.29 o 
 -10   7   3        5.17        4.17      1.44 o 
  -9   7   3       58.40       51.76      2.47 o 
  -8   7   3        0.78        1.13      1.05 o 
  -7   7   3       53.65       54.54      2.21 o 
  -6   7   3        0.36        0.45      0.69 o 
  -5   7   3        6.14        8.82      0.74 o 
  -4   7   3      322.01      339.24      3.90 o 
  -3   7   3       39.56       44.54      1.67 o 
  -2   7   3       18.53       23.78      0.82 o 
  -1   7   3     1061.78     1037.17     43.63 o 
   0   7   3      165.10      202.28      2.07 o 
   1   7   3      272.61      312.76      6.28 o 
   2   7   3      336.26      365.77      4.56 o 
   3   7   3      275.54      295.89      3.77 o 
   4   7   3        8.16        5.85      1.49 o 
   5   7   3      195.42      181.97      3.97 o 
   6   7   3       83.32       81.99      3.64 o 
   7   7   3      530.73      538.53     13.65 o 
   8   7   3      242.25      237.90      8.28 o 
   9   7   3        1.66        1.90      1.81 o 
  10   7   3       30.94       37.24      3.68 o 
 -12   8   3       88.90       90.66      4.24 o 
 -11   8   3       47.95       47.95      2.73 o 
 -10   8   3       16.69       19.18      2.13 o 
  -9   8   3       91.05       82.86      3.43 o 
  -8   8   3      306.32      307.71      5.82 o 
  -7   8   3        1.74        4.00      0.98 o 
  -6   8   3      703.82      699.62      9.21 o 
  -5   8   3      632.60      633.27      6.29 o 
  -4   8   3       35.34       50.64      1.25 o 
  -3   8   3     2312.50     2456.76     28.04 o 
  -2   8   3     1032.35     1099.65      9.84 o 
  -1   8   3      371.42      382.30      9.18 o 
   0   8   3      810.85      853.97      8.14 o 
   1   8   3      198.84      186.17      2.57 o 
   2   8   3       57.03       62.51      1.77 o 
   3   8   3       99.01       85.33      2.77 o 
   4   8   3        5.20        1.22      0.91 o 
   5   8   3       77.54       90.54      2.43 o 
   6   8   3       93.21       90.27      2.96 o 
   7   8   3        8.43        9.41      1.50 o 
   8   8   3       51.92       55.82      2.65 o 
   9   8   3        0.00       -1.08      1.44 o 
  10   8   3        3.51        5.00      1.81 o 
 -11   9   3       59.82       61.45      4.88 o 
 -10   9   3      148.20      156.13      5.44 o 
  -9   9   3       61.43       66.43      2.72 o 
  -8   9   3        9.43        6.48      1.46 o 
  -7   9   3        5.86        6.06      1.03 o 
  -6   9   3       59.10       61.76      1.90 o 
  -5   9   3       79.33       72.19      1.89 o 
  -4   9   3      423.50      395.20      3.83 o 
  -3   9   3      260.29      273.59      3.56 o 
  -2   9   3      276.47      242.07      3.27 o 
  -1   9   3       83.70       56.71      1.97 o 
   0   9   3        8.36       10.94      0.60 o 
   1   9   3      538.22      460.61      7.91 o 
   2   9   3      592.95      591.73      9.93 o 
   3   9   3       14.69       19.38      1.21 o 
   4   9   3      609.93      555.69      9.84 o 
   5   9   3       55.37       51.59      2.13 o 
   6   9   3      276.71      262.14      7.77 o 
   7   9   3      201.67      204.21      4.59 o 
   8   9   3       44.33       38.48      2.30 o 
   9   9   3      288.00      297.91     11.14 o 
 -11  10   3       12.79       13.92      2.27 o 
 -10  10   3      265.57      280.11      6.12 o 
  -9  10   3       80.69       70.16      3.77 o 
  -8  10   3      140.57      131.31      3.42 o 
  -7  10   3     1802.79     1806.66     27.03 o 
  -6  10   3      281.64      272.63      4.16 o 
  -5  10   3      552.51      540.24      5.62 o 
  -4  10   3      416.89      396.86      5.35 o 
  -3  10   3       39.61       39.07      0.70 o 
  -2  10   3     3394.37     3498.48     47.30 o 
  -1  10   3       57.28       60.82      2.87 o 
   0  10   3      107.51       85.19      2.98 o 
   1  10   3      106.68      110.81      1.80 o 
   2  10   3       12.26       14.22      1.18 o 
   3  10   3        2.12        1.97      0.75 o 
   4  10   3        2.94        0.40      0.74 o 
   5  10   3        2.49        0.96      0.93 o 
   6  10   3       32.05       28.86      1.64 o 
   7  10   3      128.10      126.65      6.12 o 
   8  10   3      101.74      109.27      4.45 o 
   9  10   3        0.21        0.66      1.45 o 
 -11  11   3      153.57      183.71      6.54 o 
 -10  11   3      165.95      170.37      5.51 o 
  -9  11   3      140.89      146.82      4.55 o 
  -8  11   3       12.78       11.54      1.49 o 
  -7  11   3      593.65      580.03      8.95 o 
  -6  11   3     1787.51     1807.95     22.56 o 
  -5  11   3       88.28       86.82      2.23 o 
  -4  11   3      176.50      171.22      3.49 o 
  -3  11   3     1130.60     1168.43     10.72 o 
  -2  11   3      322.95      303.30      3.42 o 
  -1  11   3      348.27      359.97      3.86 o 
   0  11   3      107.68      102.46      4.29 o 
   1  11   3        4.67        3.85      0.60 o 
   2  11   3        1.12       -0.12      0.74 o 
   3  11   3       59.85       57.82      2.69 o 
   4  11   3       10.86        7.45      1.20 o 
   5  11   3       19.55       16.70      1.82 o 
   6  11   3       16.48       15.36      1.57 o 
   7  11   3        2.86        2.75      1.49 o 
   8  11   3        7.61        4.42      1.61 o 
   9  11   3        3.11        3.87      1.76 o 
 -10  12   3       14.86       15.45      1.97 o 
  -9  12   3      180.48      189.78      6.18 o 
  -8  12   3        2.69        5.81      1.17 o 
  -7  12   3       40.01       40.47      1.66 o 
  -6  12   3        4.91        6.50      1.12 o 
  -5  12   3        1.31        0.41      1.06 o 
  -4  12   3        4.45        4.54      0.66 o 
  -3  12   3       25.84       22.24      0.93 o 
  -2  12   3      109.44       86.45      1.71 o 
  -1  12   3        7.36       11.19      0.86 o 
   0  12   3      750.54      727.70     15.39 o 
   1  12   3      156.31      135.60      3.64 o 
   2  12   3        1.16        3.48      0.89 o 
   3  12   3      239.13      252.99      8.96 o 
   4  12   3       22.80       14.52      1.25 o 
   5  12   3      240.43      228.43      7.22 o 
   6  12   3      307.61      310.40      8.87 o 
   7  12   3        4.26        4.50      1.60 o 
   8  12   3       79.52       84.73      6.17 o 
 -10  13   3        1.00        2.13      1.32 o 
  -9  13   3       14.27       14.76      2.06 o 
  -8  13   3      148.42      138.30      5.61 o 
  -7  13   3       53.48       53.38      2.26 o 
  -6  13   3       20.91       24.92      1.73 o 
  -5  13   3       47.46       48.57      1.98 o 
  -4  13   3      482.46      480.38      4.39 o 
  -3  13   3       30.58       27.27      0.94 o 
  -2  13   3      873.96      819.12      8.98 o 
  -1  13   3      164.29      150.90      3.85 o 
   0  13   3        4.32        2.30      0.43 o 
   1  13   3      423.97      361.61      7.84 o 
   2  13   3       10.97        4.86      0.79 o 
   3  13   3      254.08      223.39      9.16 o 
   4  13   3      339.39      313.96     10.77 o 
   5  13   3        7.61        7.17      1.63 o 
   6  13   3      227.83      222.14      9.29 o 
   7  13   3      124.63      128.04      9.11 o 
   8  13   3        0.13       -0.59      1.35 o 
  -9  14   3        1.61        0.39      1.37 o 
  -8  14   3       27.63       30.12      2.98 o 
  -7  14   3        3.76        8.10      1.42 o 
  -6  14   3       13.87       15.84      1.47 o 
  -5  14   3        6.81        8.47      0.71 o 
  -4  14   3        0.05        0.80      0.51 o 
  -3  14   3       11.64       13.43      0.77 o 
  -2  14   3       30.84       31.59      0.96 o 
  -1  14   3        2.89        2.89      0.52 o 
   0  14   3        0.09        0.15      0.60 o 
   1  14   3      110.81      102.26      2.83 o 
   2  14   3      108.35       95.16      2.18 o 
   3  14   3        0.05       -0.64      0.64 o 
   4  14   3       38.99       38.63      1.94 o 
   5  14   3       54.45       46.22      2.67 o 
   6  14   3        0.94        2.18      1.48 o 
   7  14   3       47.98       55.18      2.87 o 
  -9  15   3        2.91        2.12      2.04 o 
  -8  15   3       22.63       21.68      2.53 o 
  -7  15   3      161.06      158.30      6.83 o 
  -6  15   3        0.79        1.58      0.97 o 
  -5  15   3       37.68       40.06      1.74 o 
  -4  15   3      127.35      124.45      2.60 o 
  -3  15   3        0.01        0.78      0.63 o 
  -2  15   3      103.17       99.90      2.76 o 
  -1  15   3       71.37       68.85      1.16 o 
   0  15   3      194.74      182.35      2.72 o 
   1  15   3        0.72       -0.55      0.90 o 
   2  15   3      220.82      199.68      4.95 o 
   3  15   3      113.55      110.90      2.86 o 
   4  15   3      192.51      189.07      5.34 o 
   5  15   3        1.85        0.34      1.21 o 
   6  15   3       53.41       60.57      3.20 o 
   7  15   3       19.47       16.28      4.93 o 
  -8  16   3      136.70      149.35      6.63 o 
  -7  16   3       18.01       17.85      1.78 o 
  -6  16   3       10.58        8.73      1.08 o 
  -5  16   3      243.56      254.46      4.49 o 
  -4  16   3        0.10       -0.29      0.54 o 
  -3  16   3      272.10      250.10      7.20 o 
  -2  16   3        1.39        2.83      0.72 o 
  -1  16   3       30.45       30.52      1.21 o 
   0  16   3      448.33      441.75      6.69 o 
   1  16   3       14.86       17.56      1.67 o 
   2  16   3      522.96      531.45      9.40 o 
   3  16   3       36.12       42.54      1.52 o 
   4  16   3        0.10        1.19      0.92 o 
   5  16   3      149.67      157.28      5.78 o 
   6  16   3      148.17      164.73      6.80 o 
  -7  17   3      119.01      132.14      5.26 o 
  -6  17   3       35.60       31.57      2.14 o 
  -5  17   3        0.02        2.19      1.30 o 
  -4  17   3        2.95        2.37      1.49 o 
  -3  17   3       46.53       40.49      2.92 o 
  -2  17   3        9.10        6.36      1.01 o 
  -1  17   3      144.86      132.45      2.11 o 
   0  17   3        8.46        6.22      0.80 o 
   1  17   3       10.85        8.58      1.21 o 
   2  17   3        0.85       -1.12      1.12 o 
   3  17   3        3.31        3.35      1.29 o 
   4  17   3       20.75       21.74      1.49 o 
   5  17   3        6.96        7.79      1.42 o 
  -6  18   3        6.26        5.50      1.51 o 
  -5  18   3        5.26        7.38      1.85 o 
  -4  18   3        5.01        3.77      1.17 o 
  -3  18   3        4.57        4.14      1.64 o 
  -2  18   3        1.57        1.50      1.23 o 
  -1  18   3       19.99       21.30      1.78 o 
   0  18   3        0.26        1.89      2.58 o 
   1  18   3      133.76      129.73      4.77 o 
   2  18   3       22.97       22.95      2.54 o 
   3  18   3        0.00        0.14      1.36 o 
   4  18   3        5.32        3.77      1.38 o 
  -5  19   3       60.01       68.77      5.38 o 
  -4  19   3      203.66      216.57      7.43 o 
  -3  19   3       45.30       42.94      4.14 o 
  -2  19   3      191.47      199.44      7.10 o 
  -1  19   3       15.84       15.12      2.69 o 
   0  19   3        6.68        5.43      2.50 o 
   1  19   3      267.01      266.74      7.46 o 
   2  19   3       92.50       89.41      3.79 o 
  -2  20   3      214.94      237.54      6.73 o 
  -1  20   3        0.08        1.76      1.85 o 
   0  20   3       67.94       71.31      4.71 o 
 -13   0   4        0.36       -0.71      1.91 o 
 -12   0   4        8.64        9.15      2.99 o 
 -11   0   4       49.74       50.52      3.66 o 
 -10   0   4      216.69      221.49     10.68 o 
  -9   0   4        1.20        2.38      3.67 o 
  -8   0   4       11.75        8.57      1.96 o 
  -7   0   4       91.70       84.85      2.66 o 
  -6   0   4       70.62       66.13      2.80 o 
  -5   0   4     1176.80     1128.83     16.15 o 
  -4   0   4       79.45       71.75      1.83 o 
  -3   0   4     1119.14     1053.65     20.91 o 
  -2   0   4     6304.86     7885.88    177.34 o 
  -1   0   4     2352.02     2437.90     38.59 o 
   0   0   4     7824.46     9239.34    356.71 o 
   1   0   4     3526.90     3802.00     76.86 o 
   2   0   4       26.78       53.59      5.20 o 
   3   0   4     4493.22     4582.19    101.03 o 
   4   0   4      218.23      274.05     11.20 o 
   5   0   4      410.04      407.33      9.55 o 
   6   0   4      732.13      749.39     23.83 o 
   7   0   4       27.81       26.00      3.38 o 
   8   0   4      117.23      135.29      6.81 o 
   9   0   4       66.67       65.53     11.69 o 
  10   0   4       54.52       49.77      7.92 o 
 -13   1   4        2.41        1.75      1.63 o 
 -12   1   4      166.94      186.71      5.01 o 
 -11   1   4        2.82        1.60      1.39 o 
 -10   1   4        0.02       -0.18      1.06 o 
  -9   1   4      715.67      691.06      9.58 o 
  -8   1   4        8.50        9.87      1.37 o 
  -7   1   4      360.17      340.11      6.52 o 
  -6   1   4      226.62      209.24      3.71 o 
  -5   1   4      706.82      731.25      7.15 o 
  -4   1   4     1502.65     1439.95     11.97 o 
  -3   1   4     1125.35     1133.30      8.79 o 
  -2   1   4      928.07      871.46      7.77 o 
  -1   1   4      151.92      191.56      2.40 o 
   0   1   4        5.59        2.58      0.72 o 
   1   1   4       32.47       25.46      1.31 o 
   2   1   4      153.72      115.58      3.13 o 
   3   1   4      352.46      336.37      4.97 o 
   4   1   4      298.63      316.47      5.36 o 
   5   1   4      249.49      269.58      5.64 o 
   6   1   4      672.94      689.18     16.07 o 
   7   1   4      252.72      255.53     10.92 o 
   8   1   4        9.61        6.84      2.45 o 
   9   1   4      317.62      309.43     12.63 o 
  10   1   4       18.18       22.39      3.38 o 
 -13   2   4       18.98       20.94      4.05 o 
 -12   2   4       41.24       41.91      2.95 o 
 -11   2   4        0.54        1.94      1.27 o 
 -10   2   4        3.16        2.85      1.59 o 
  -9   2   4       34.67       34.07      2.06 o 
  -8   2   4     1508.87     1493.16     28.25 o 
  -7   2   4       72.86       85.00      2.37 o 
  -6   2   4        0.93        1.88      0.84 o 
  -5   2   4      400.74      401.91      4.07 o 
  -4   2   4      229.09      248.20      2.47 o 
  -3   2   4     1217.22     1239.05      9.40 o 
  -2   2   4      553.04      552.52      8.89 o 
  -1   2   4      301.21      343.13      6.28 o 
   0   2   4     1036.49     1225.76     14.50 o 
   1   2   4       37.97       43.13      1.79 o 
   2   2   4        0.16        0.29      0.64 o 
   3   2   4      199.93      208.98      3.88 o 
   4   2   4       63.87       75.14      2.36 o 
   5   2   4       23.69       27.62      1.95 o 
   6   2   4      149.35      144.53      7.50 o 
   7   2   4        0.02        0.90      1.35 o 
   8   2   4       12.61       13.33      2.22 o 
   9   2   4        4.25        5.15      2.55 o 
  10   2   4        0.93        4.92      2.48 o 
 -13   3   4       10.83       10.88      2.13 o 
 -12   3   4       21.48       25.71      2.74 o 
 -11   3   4       18.88       25.82      2.98 o 
 -10   3   4        5.64        3.98      1.27 o 
  -9   3   4       72.84       63.36      2.55 o 
  -8   3   4      251.39      244.57      4.89 o 
  -7   3   4       79.79       67.56      2.44 o 
  -6   3   4       10.52        9.75      0.97 o 
  -5   3   4        6.63       12.41      0.86 o 
  -4   3   4      414.73      353.35      6.24 o 
  -3   3   4      175.01      200.13      1.67 o 
  -2   3   4      123.99      103.49      2.95 o 
  -1   3   4     1158.59     1152.42     11.08 o 
   0   3   4      904.01      987.52     12.34 o 
   1   3   4     2536.45     2568.54     32.13 o 
   2   3   4       54.42       46.76      2.02 o 
   3   3   4      223.61      225.08      4.48 o 
   4   3   4      615.04      571.61     13.68 o 
   5   3   4       89.37       91.99      4.15 o 
   6   3   4      125.66      119.03      5.09 o 
   7   3   4      173.86      164.81     10.39 o 
   8   3   4       28.82       26.21      3.54 o 
   9   3   4       58.48       66.13      4.36 o 
  10   3   4       35.01       31.40      5.05 o 
 -13   4   4       94.62      112.55      4.83 o 
 -12   4   4        1.22       -0.03      1.44 o 
 -11   4   4      162.62      159.32      5.57 o 
 -10   4   4      256.47      240.92      6.66 o 
  -9   4   4      355.14      364.48      9.22 o 
  -8   4   4      268.35      246.88      6.29 o 
  -7   4   4        0.95        1.05      0.78 o 
  -6   4   4     1511.41     1605.72     19.67 o 
  -5   4   4      454.29      441.31      4.30 o 
  -4   4   4     1297.25     1421.64     12.82 o 
  -3   4   4     2958.03     3152.38     38.89 o 
  -2   4   4      553.40      537.85      5.14 o 
  -1   4   4     1565.44     1637.51     32.68 o 
   0   4   4     1917.53     1940.42     24.65 o 
   1   4   4        0.24        4.39      3.10 o 
   2   4   4      218.60      198.98      3.34 o 
   3   4   4      463.80      462.44      6.98 o 
   4   4   4       16.60       22.97      1.60 o 
   5   4   4      605.32      585.41     10.46 o 
   6   4   4       37.24       36.83      2.38 o 
   7   4   4        6.05        5.56      1.82 o 
   8   4   4      464.38      492.72     20.57 o 
   9   4   4       29.79       31.49      3.37 o 
  10   4   4       54.74       58.82      4.32 o 
 -12   5   4       43.70       43.08      3.24 o 
 -11   5   4      143.24      137.91      5.37 o 
 -10   5   4       63.43       59.46      3.30 o 
  -9   5   4       75.41       69.13      2.85 o 
  -8   5   4      531.76      520.93      9.16 o 
  -7   5   4      165.82      154.32      4.01 o 
  -6   5   4       96.09       95.55      2.26 o 
  -5   5   4      775.78      878.33      8.72 o 
  -4   5   4      727.19      722.71      6.27 o 
  -3   5   4     2116.60     2486.92     49.89 o 
  -2   5   4       49.73       67.41      1.93 o 
  -1   5   4      466.15      432.77      8.12 o 
   0   5   4      689.57      790.97     24.91 o 
   1   5   4       50.37       55.20      1.48 o 
   2   5   4       40.14       45.03      1.81 o 
   3   5   4       44.71       55.10      2.73 o 
   4   5   4       47.30       51.12      2.46 o 
   5   5   4      217.13      209.66      5.62 o 
   6   5   4      874.83      865.88     18.56 o 
   7   5   4        0.01        1.17      1.48 o 
   8   5   4      125.74      119.72      4.81 o 
   9   5   4       61.99       78.41      6.24 o 
  10   5   4        6.39        5.56      3.07 o 
 -12   6   4        2.52        2.24      1.71 o 
 -11   6   4      154.56      141.98      5.04 o 
 -10   6   4       59.51       56.35      2.88 o 
  -9   6   4      527.55      493.09      8.80 o 
  -8   6   4      530.70      505.37      8.35 o 
  -7   6   4      327.64      313.04      5.98 o 
  -6   6   4      287.87      270.03      3.85 o 
  -5   6   4      599.65      615.78      6.43 o 
  -4   6   4      216.62      239.51      2.73 o 
  -3   6   4      629.29      605.24      9.85 o 
  -2   6   4      656.98      671.30      8.70 o 
  -1   6   4      265.71      282.72      6.55 o 
   0   6   4      338.73      354.19      3.18 o 
   1   6   4      239.49      260.29      3.93 o 
   2   6   4      972.78      947.57     12.44 o 
   3   6   4      288.47      280.32      4.38 o 
   4   6   4       82.50       77.56      2.57 o 
   5   6   4     1653.06     1612.91     24.53 o 
   6   6   4       11.56        9.44      2.01 o 
   7   6   4      302.60      310.19     11.82 o 
   8   6   4      170.73      169.88      9.29 o 
   9   6   4        9.81       12.56      2.54 o 
  10   6   4      311.95      344.52     21.60 o 
 -12   7   4      145.56      149.70      5.12 o 
 -11   7   4      147.24      160.29      5.00 o 
 -10   7   4        0.37        3.27      1.33 o 
  -9   7   4      268.00      271.70      5.15 o 
  -8   7   4       79.90       78.73      3.20 o 
  -7   7   4      118.10      112.07      2.98 o 
  -6   7   4      942.77      984.90     12.15 o 
  -5   7   4        6.22       14.68      0.74 o 
  -4   7   4      129.92      124.86      1.68 o 
  -3   7   4       61.59       66.56      2.30 o 
  -2   7   4      460.49      423.55      9.09 o 
  -1   7   4     1234.96     1296.21     21.32 o 
   0   7   4       97.32      107.57      2.16 o 
   1   7   4      820.66      699.43     16.38 o 
   2   7   4      251.45      292.13      5.47 o 
   3   7   4        1.54        2.56      0.96 o 
   4   7   4      642.35      555.47      8.82 o 
   5   7   4      670.38      635.34     13.81 o 
   6   7   4       15.66       16.32      2.03 o 
   7   7   4       27.11       26.54      2.82 o 
   8   7   4        2.43        2.99      2.04 o 
   9   7   4       62.15       56.76      4.12 o 
 -12   8   4       77.92       76.61      4.75 o 
 -11   8   4       23.16       20.95      2.04 o 
 -10   8   4        0.68        0.93      1.07 o 
  -9   8   4      217.39      214.64      4.59 o 
  -8   8   4      425.96      421.44      7.22 o 
  -7   8   4       11.87        3.89      1.04 o 
  -6   8   4       92.53       82.46      1.81 o 
  -5   8   4      474.75      473.58      5.33 o 
  -4   8   4      117.41      127.76      3.33 o 
  -3   8   4       31.54       33.36      1.71 o 
  -2   8   4      456.49      400.92     10.81 o 
  -1   8   4       15.74       14.69      2.78 o 
   0   8   4        0.31        0.11      0.24 o 
   1   8   4       25.78       22.12      0.96 o 
   2   8   4       78.87       83.30      2.28 o 
   3   8   4      163.43      160.73      3.62 o 
   4   8   4      363.94      362.95      5.98 o 
   5   8   4       14.21       13.73      1.46 o 
   6   8   4      182.00      178.19      5.25 o 
   7   8   4        5.34        5.63      1.41 o 
   8   8   4      217.39      216.58     11.10 o 
   9   8   4        1.05        2.71      1.52 o 
 -12   9   4        2.65        2.38      1.91 o 
 -11   9   4       17.21       20.14      2.01 o 
 -10   9   4      251.31      236.19      5.99 o 
  -9   9   4       14.34       12.57      1.40 o 
  -8   9   4        0.19        2.21      1.04 o 
  -7   9   4      156.73      143.01      2.72 o 
  -6   9   4       55.81       55.81      1.88 o 
  -5   9   4       35.56       44.08      1.15 o 
  -4   9   4      238.77      226.63      2.91 o 
  -3   9   4      146.66      166.66      3.17 o 
  -2   9   4      244.47      219.62      6.09 o 
  -1   9   4        8.02        8.30      1.59 o 
   0   9   4        8.29       13.19      0.69 o 
   1   9   4        1.24        2.22      0.58 o 
   2   9   4       61.69       67.10      1.66 o 
   3   9   4       17.88       22.67      1.17 o 
   4   9   4       21.22       19.17      1.31 o 
   5   9   4       78.94       74.09      2.90 o 
   6   9   4        7.93        9.61      1.81 o 
   7   9   4       51.30       43.73      2.70 o 
   8   9   4        0.47       -0.45      1.56 o 
   9   9   4        4.03        2.34      1.80 o 
 -11  10   4      234.53      274.20      8.57 o 
 -10  10   4       69.70       75.62      3.04 o 
  -9  10   4        1.22        2.42      1.08 o 
  -8  10   4      247.57      246.25      4.48 o 
  -7  10   4       90.42      100.38      2.76 o 
  -6  10   4      178.45      192.35      3.15 o 
  -5  10   4      200.51      188.51      2.89 o 
  -4  10   4       11.65       13.80      0.90 o 
  -3  10   4      117.99      112.76      1.92 o 
  -2  10   4        7.49        6.97      1.33 o 
  -1  10   4      202.43      207.30      5.33 o 
   0  10   4      562.25      566.54      9.77 o 
   1  10   4       38.55       42.54      1.78 o 
   2  10   4      584.52      575.55     11.23 o 
   3  10   4      150.20      134.57      4.11 o 
   4  10   4       35.63       34.21      1.78 o 
   5  10   4      104.19      107.25      3.01 o 
   6  10   4      101.39       95.47      4.98 o 
   7  10   4      110.54      105.94      4.81 o 
   8  10   4       11.72       12.00      1.93 o 
 -11  11   4        1.93        2.19      1.37 o 
 -10  11   4       30.18       34.55      2.63 o 
  -9  11   4       89.07       93.58      2.99 o 
  -8  11   4        9.23        9.13      1.39 o 
  -7  11   4      232.21      204.66      5.21 o 
  -6  11   4       58.64       54.42      1.92 o 
  -5  11   4       65.13       66.73      2.51 o 
  -4  11   4      529.54      505.75      4.62 o 
  -3  11   4      150.05      143.82      4.95 o 
  -2  11   4      941.62      942.30     27.67 o 
  -1  11   4       84.47       94.68     11.34 o 
   0  11   4       40.66       39.37      2.26 o 
   1  11   4      513.64      542.69      6.99 o 
   2  11   4      602.19      557.17     12.27 o 
   3  11   4       95.08       82.64      2.41 o 
   4  11   4      612.20      596.79     14.42 o 
   5  11   4       67.57       69.87      2.31 o 
   6  11   4       35.88       39.38      2.79 o 
   7  11   4      187.32      186.49      9.48 o 
   8  11   4        2.28       -0.56      1.56 o 
 -10  12   4       10.68       13.87      1.67 o 
  -9  12   4       86.55       90.10      3.50 o 
  -8  12   4        1.33        0.15      0.87 o 
  -7  12   4      484.32      482.79      6.82 o 
  -6  12   4        0.03        1.03      0.73 o 
  -5  12   4      140.89      135.47      3.66 o 
  -4  12   4       79.21       72.45      0.98 o 
  -3  12   4      153.16      147.62      2.30 o 
  -2  12   4       92.15       81.29      4.51 o 
  -1  12   4      361.19      321.71      6.51 o 
   0  12   4       61.02       60.98      3.61 o 
   1  12   4        5.04        4.40      0.60 o 
   2  12   4        9.93        4.64      0.87 o 
   3  12   4       55.15       57.23      2.10 o 
   4  12   4      114.95      102.61      2.41 o 
   5  12   4       14.68       17.38      1.75 o 
   6  12   4       49.29       49.79      2.52 o 
   7  12   4       41.77       42.42      3.56 o 
   8  12   4       18.14       20.50      2.00 o 
 -10  13   4        0.12       -0.44      1.18 o 
  -9  13   4       19.69       20.04      1.85 o 
  -8  13   4        0.01        0.01      1.28 o 
  -7  13   4       76.99       78.77      5.37 o 
  -6  13   4      107.25      100.05      3.83 o 
  -5  13   4        6.05        7.86      0.64 o 
  -4  13   4       19.89       24.30      0.69 o 
  -3  13   4      252.88      217.42      6.10 o 
  -2  13   4      111.94      104.34      2.33 o 
  -1  13   4      133.36      131.47      3.91 o 
   0  13   4       14.55        9.70      0.49 o 
   1  13   4        5.32        1.52      0.91 o 
   2  13   4      104.19       87.66      2.86 o 
   3  13   4       31.36       25.00      1.41 o 
   4  13   4       24.78       26.15      1.43 o 
   5  13   4        0.02        0.05      0.85 o 
   6  13   4       56.23       59.10      2.55 o 
   7  13   4      139.48      147.22      9.41 o 
  -9  14   4       12.42       10.10      1.51 o 
  -8  14   4      154.17      177.12      5.92 o 
  -7  14   4        1.58       -0.61      1.00 o 
  -6  14   4      394.95      390.09     10.30 o 
  -5  14   4      366.38      356.82      5.43 o 
  -4  14   4       69.20       70.99      1.53 o 
  -3  14   4      430.64      413.47     11.37 o 
  -2  14   4      105.88       92.69      4.64 o 
  -1  14   4      262.77      269.98      6.94 o 
   0  14   4      575.22      521.96     18.50 o 
   1  14   4      291.57      268.39      8.68 o 
   2  14   4      369.28      352.21      6.16 o 
   3  14   4      291.63      281.55      6.23 o 
   4  14   4       30.99       27.94      1.33 o 
   5  14   4       63.01       54.64      2.09 o 
   6  14   4       96.68       87.51      3.11 o 
   7  14   4       45.26       51.08      2.89 o 
  -9  15   4       15.98       13.78      3.03 o 
  -8  15   4        5.02        3.41      3.33 o 
  -7  15   4       75.33       79.22      2.82 o 
  -6  15   4       69.75       71.59      1.76 o 
  -5  15   4      158.47      160.83      3.84 o 
  -4  15   4      198.39      192.21      3.64 o 
  -3  15   4       40.52       40.85      1.32 o 
  -2  15   4       31.38       25.16      1.04 o 
  -1  15   4       68.71       76.88      7.74 o 
   0  15   4      110.45       89.93      1.66 o 
   1  15   4      470.52      451.67     20.69 o 
   2  15   4        0.93        1.95      0.81 o 
   3  15   4       37.51       34.10      1.45 o 
   4  15   4       99.83      110.53      2.93 o 
   5  15   4       45.83       43.81      1.99 o 
   6  15   4      418.39      424.03     17.32 o 
  -8  16   4        6.99        6.58      2.32 o 
  -7  16   4        1.58        0.56      1.34 o 
  -6  16   4      221.84      222.70      5.03 o 
  -5  16   4        0.09       -0.50      0.72 o 
  -4  16   4       51.74       47.40      2.66 o 
  -3  16   4      428.33      383.91     17.72 o 
  -2  16   4        0.18        1.34      0.94 o 
  -1  16   4       19.71       27.41      2.62 o 
   0  16   4      181.83      168.86      4.95 o 
   1  16   4        0.62        0.70      0.55 o 
   2  16   4      112.77       96.23      3.05 o 
   3  16   4       19.85       19.83      1.44 o 
   4  16   4       25.73       18.73      2.12 o 
   5  16   4       31.77       26.55      2.95 o 
  -7  17   4       21.92       21.69      2.90 o 
  -6  17   4        8.46       11.37      2.18 o 
  -5  17   4       52.56       62.67      4.78 o 
  -4  17   4        6.96        8.98      2.69 o 
  -3  17   4       27.61       30.26      3.14 o 
  -2  17   4      154.57      191.02     27.80 o 
  -1  17   4       96.15      100.08      4.51 o 
   0  17   4      108.44      114.00      5.60 o 
   1  17   4        0.07       -1.30      1.92 o 
   2  17   4        2.62        1.68      1.69 o 
   3  17   4       14.02       17.72      2.32 o 
   4  17   4      142.86      149.43      5.33 o 
  -6  18   4       43.66       57.38      4.51 o 
  -5  18   4       77.14       82.40      4.86 o 
  -4  18   4       48.63       48.34      3.99 o 
  -3  18   4      440.12      467.84     14.25 o 
  -2  18   4      231.12      272.28     11.42 o 
  -1  18   4        2.31        5.06      2.86 o 
   0  18   4      493.90      573.77     11.93 o 
   1  18   4      147.87      146.50      5.11 o 
   2  18   4      127.32      128.14      4.80 o 
   3  18   4      292.21      310.23      8.75 o 
  -4  19   4        1.09        0.96      2.48 o 
  -3  19   4        0.19        1.17      1.87 o 
  -2  19   4       51.15       57.47      3.48 o 
  -1  19   4       25.54       39.02      2.97 o 
   0  19   4       15.38       20.72      2.48 o 
   1  19   4       44.22       55.37      3.89 o 
 -13   1   5        5.91        8.37      1.91 o 
 -12   1   5        0.52        1.58      1.34 o 
 -11   1   5       37.28       38.95      2.09 o 
 -10   1   5      135.25      135.50      6.38 o 
  -9   1   5        6.85        8.57      1.16 o 
  -8   1   5      204.97      199.96      5.52 o 
  -7   1   5        0.34        0.60      0.83 o 
  -6   1   5      402.36      411.42      4.34 o 
  -5   1   5       31.67       34.07      1.14 o 
  -4   1   5        1.90        0.09      0.40 o 
  -3   1   5      189.00      185.15      1.68 o 
  -2   1   5       63.05      105.82      2.04 o 
  -1   1   5      482.30      530.25      5.72 o 
   0   1   5      805.34      839.29     31.06 o 
   1   1   5      279.66      214.99      4.42 o 
   2   1   5        1.23        2.56      1.00 o 
   3   1   5       21.18       25.30      1.67 o 
   4   1   5       37.00       22.02      1.67 o 
   5   1   5       21.00       20.81      2.08 o 
   6   1   5        0.17       -1.22      2.14 o 
   7   1   5       11.88       15.66      3.06 o 
   8   1   5       38.43       44.39      4.10 o 
   9   1   5       22.38       29.29      3.55 o 
 -13   2   5       48.44       49.68      3.07 o 
 -12   2   5       25.31       26.41      2.13 o 
 -11   2   5      134.87      135.80      4.30 o 
 -10   2   5      238.18      233.97      9.76 o 
  -9   2   5      304.29      285.96      9.20 o 
  -8   2   5     1743.46     1725.84     25.56 o 
  -7   2   5      126.60      117.48      2.79 o 
  -6   2   5      227.97      222.79      2.93 o 
  -5   2   5     1606.53     1623.44     14.53 o 
  -4   2   5       61.24       59.31      1.22 o 
  -3   2   5     2131.21     2228.76     25.40 o 
  -2   2   5     1194.31     1262.15     12.41 o 
  -1   2   5      171.36      191.45      2.17 o 
   0   2   5     4746.65     4883.90     85.96 o 
   1   2   5       16.91       18.07      1.14 o 
   2   2   5     1426.16     1443.17     24.06 o 
   3   2   5     2273.40     2234.30     38.76 o 
   4   2   5      296.16      307.39      7.91 o 
   5   2   5      520.44      538.72     10.21 o 
   6   2   5      160.54      167.24      7.77 o 
   7   2   5       91.69       93.65      5.14 o 
   8   2   5      221.42      225.18     16.20 o 
   9   2   5        6.11        4.93      2.67 o 
 -13   3   5        9.04       11.76      2.04 o 
 -12   3   5       18.75       17.26      2.34 o 
 -11   3   5       95.04       92.62      4.89 o 
 -10   3   5       61.71       59.72      2.60 o 
  -9   3   5       89.54       84.54      3.33 o 
  -8   3   5        2.44        2.40      0.92 o 
  -7   3   5      420.62      459.34      6.34 o 
  -6   3   5        0.09        4.00      0.75 o 
  -5   3   5      407.58      396.42      3.46 o 
  -4   3   5        4.94       10.78      0.67 o 
  -3   3   5      371.32      357.08      3.15 o 
  -2   3   5     1153.71     1168.86     18.47 o 
  -1   3   5        3.31        2.78      0.52 o 
   0   3   5     1573.16     1656.77     36.12 o 
   1   3   5       46.06       38.92      1.44 o 
   2   3   5      211.42      214.19      5.33 o 
   3   3   5      674.79      685.34     14.11 o 
   4   3   5      109.33      110.69      3.34 o 
   5   3   5        7.70        2.64      1.40 o 
   6   3   5        8.62        7.02      1.90 o 
   7   3   5       26.23       22.76      2.81 o 
   8   3   5       41.68       47.41      3.38 o 
   9   3   5        1.82        0.94      1.80 o 
 -13   4   5        2.77        3.25      1.65 o 
 -12   4   5       60.21       54.83      3.15 o 
 -11   4   5       31.26       27.76      2.57 o 
 -10   4   5        7.17        3.65      1.31 o 
  -9   4   5       42.47       45.77      2.44 o 
  -8   4   5       85.75       78.06      3.02 o 
  -7   4   5       56.78       66.19      2.34 o 
  -6   4   5     2218.08     2297.30     24.86 o 
  -5   4   5      184.31      156.52      1.89 o 
  -4   4   5        1.56        2.34      0.51 o 
  -3   4   5      512.80      514.77      5.13 o 
  -2   4   5      727.72      716.05     15.73 o 
  -1   4   5      963.00     1089.07     17.09 o 
   0   4   5     1130.03     1193.65     39.02 o 
   1   4   5        8.46       13.21      1.38 o 
   2   4   5        2.82        3.57      0.85 o 
   3   4   5      103.72       99.40      3.05 o 
   4   4   5      104.17       99.57      5.19 o 
   5   4   5      469.01      455.20      8.39 o 
   6   4   5        0.01       -0.55      1.51 o 
   7   4   5       23.72       23.81      2.74 o 
   8   4   5        0.49        1.53      2.08 o 
   9   4   5        0.04       -0.09      1.83 o 
 -13   5   5       10.72       16.55      2.46 o 
 -12   5   5      313.70      323.59      6.82 o 
 -11   5   5       82.12       86.95      3.57 o 
 -10   5   5       71.95       63.72      2.57 o 
  -9   5   5      182.43      181.39      4.53 o 
  -8   5   5       17.30       15.01      1.35 o 
  -7   5   5      249.03      225.99      5.43 o 
  -6   5   5      221.75      195.72      4.07 o 
  -5   5   5        8.52       10.98      0.56 o 
  -4   5   5      667.07      690.68      5.28 o 
  -3   5   5        7.15        6.52      0.64 o 
  -2   5   5      321.44      320.50      7.61 o 
  -1   5   5      343.15      282.57      3.65 o 
   0   5   5      116.35      141.74      5.37 o 
   1   5   5      139.55      130.31      5.37 o 
   2   5   5     1881.86     1851.44     25.98 o 
   3   5   5      214.01      204.81      3.64 o 
   4   5   5       46.36       49.50      2.63 o 
   5   5   5      272.14      271.83      7.96 o 
   6   5   5        6.66        4.86      1.87 o 
   7   5   5      496.02      531.31     13.23 o 
   8   5   5        2.68        1.24      1.99 o 
   9   5   5        7.01        4.21      2.60 o 
 -12   6   5        5.23        6.67      1.87 o 
 -11   6   5       12.12        9.43      1.66 o 
 -10   6   5       69.98       72.03      3.68 o 
  -9   6   5       45.60       43.78      2.42 o 
  -8   6   5       47.03       39.14      2.16 o 
  -7   6   5      161.05      148.80      5.16 o 
  -6   6   5      105.85       88.54      1.84 o 
  -5   6   5      916.71      937.10      9.53 o 
  -4   6   5      111.39       96.64      1.64 o 
  -3   6   5      193.58      161.34      7.42 o 
  -2   6   5      350.67      338.40      7.27 o 
  -1   6   5      675.13      633.13      9.22 o 
   0   6   5     1239.72     1255.80     11.95 o 
   1   6   5        6.73       10.05      1.30 o 
   2   6   5      387.89      359.95      5.12 o 
   3   6   5      600.26      582.96      8.21 o 
   4   6   5      767.88      729.40     11.15 o 
   5   6   5     1251.25     1239.21     20.80 o 
   6   6   5        0.31        0.33      1.30 o 
   7   6   5      171.58      175.06      6.39 o 
   8   6   5      614.55      637.60     26.49 o 
   9   6   5       27.49       31.64      5.51 o 
 -12   7   5        0.79        1.08      1.33 o 
 -11   7   5      105.70      101.37      3.86 o 
 -10   7   5       92.52       93.45      4.11 o 
  -9   7   5        8.29        8.08      1.81 o 
  -8   7   5        0.27       -0.21      0.97 o 
  -7   7   5       30.88       28.76      1.37 o 
  -6   7   5       60.20       53.31      1.78 o 
  -5   7   5       62.05       52.72      1.61 o 
  -4   7   5      129.78      134.10      2.08 o 
  -3   7   5      175.66      170.08      3.93 o 
  -2   7   5       16.78       18.53      2.18 o 
  -1   7   5      144.48      143.88      4.01 o 
   0   7   5        1.17        1.36      0.82 o 
   1   7   5       82.81       88.67      1.46 o 
   2   7   5       38.01       38.68      2.18 o 
   3   7   5      156.11      140.81      3.52 o 
   4   7   5       45.37       40.42      2.89 o 
   5   7   5      330.40      322.09      6.56 o 
   6   7   5        2.63        3.36      1.76 o 
   7   7   5       15.91       13.95      2.70 o 
   8   7   5        7.87        8.46      2.11 o 
   9   7   5       77.76       77.17      4.41 o 
 -12   8   5       57.58       63.92      3.64 o 
 -11   8   5       87.03      103.96      4.85 o 
 -10   8   5      132.17      123.59      3.83 o 
  -9   8   5        4.71        6.49      1.30 o 
  -8   8   5      149.22      143.98      4.19 o 
  -7   8   5       35.77       29.58      1.79 o 
  -6   8   5       52.87       52.57      1.73 o 
  -5   8   5       80.51       77.25      1.23 o 
  -4   8   5       68.56       64.78      3.20 o 
  -3   8   5      352.65      344.45      6.50 o 
  -2   8   5       42.74       41.46      2.53 o 
  -1   8   5      158.71      140.80      3.55 o 
   0   8   5      224.16      222.23      8.76 o 
   1   8   5        4.64        5.29      0.69 o 
   2   8   5      410.55      402.69      9.29 o 
   3   8   5      228.00      223.21      4.74 o 
   4   8   5      268.15      244.64      5.45 o 
   5   8   5      512.20      514.85      8.76 o 
   6   8   5      336.65      323.50      6.58 o 
   7   8   5      384.39      384.80     14.41 o 
   8   8   5      477.06      508.85     20.40 o 
 -12   9   5       45.40       42.12      3.45 o 
 -11   9   5       64.33       63.70      2.76 o 
 -10   9   5       26.92       27.76      2.20 o 
  -9   9   5       77.31       78.87      2.89 o 
  -8   9   5        7.51        4.96      0.93 o 
  -7   9   5      436.97      433.11      6.16 o 
  -6   9   5      208.57      184.85      3.74 o 
  -5   9   5      255.05      269.28      2.97 o 
  -4   9   5      293.30      289.37      5.46 o 
  -3   9   5      510.28      530.76      8.72 o 
  -2   9   5      816.84      822.17     15.34 o 
  -1   9   5      626.41      620.99     12.25 o 
   0   9   5        5.27        2.87      0.69 o 
   1   9   5      388.70      365.77      6.33 o 
   2   9   5       23.57       29.62      1.22 o 
   3   9   5       16.46       14.53      1.25 o 
   4   9   5       63.57       56.10      2.00 o 
   5   9   5        4.56        3.79      1.02 o 
   6   9   5       98.89      101.86      5.19 o 
   7   9   5        3.60        3.79      1.30 o 
   8   9   5        2.45        2.79      1.52 o 
 -11  10   5       17.43       21.09      2.24 o 
 -10  10   5        4.58        6.30      1.32 o 
  -9  10   5       16.09       15.14      1.33 o 
  -8  10   5       10.77        9.06      1.23 o 
  -7  10   5      138.86      130.45      2.52 o 
  -6  10   5        0.15        1.02      0.55 o 
  -5  10   5      445.53      420.79      4.71 o 
  -4  10   5       17.33       13.03      0.86 o 
  -3  10   5       24.40       24.92      2.55 o 
  -2  10   5        7.29       10.54      2.49 o 
  -1  10   5      226.90      230.10      5.27 o 
   0  10   5      257.11      266.02      8.67 o 
   1  10   5      326.33      326.36      6.98 o 
   2  10   5       31.65       31.89      1.91 o 
   3  10   5       39.26       44.88      1.30 o 
   4  10   5        4.90        6.19      1.01 o 
   5  10   5      146.84      145.33      4.09 o 
   6  10   5       88.17       80.45      2.61 o 
   7  10   5       18.78       17.62      1.80 o 
   8  10   5       77.38       80.19      5.15 o 
 -11  11   5       38.55       39.81      2.63 o 
 -10  11   5       85.15       82.99      2.71 o 
  -9  11   5        0.20        0.72      1.07 o 
  -8  11   5      143.44      139.88      3.75 o 
  -7  11   5       14.30       16.48      2.17 o 
  -6  11   5      141.63      136.25      2.36 o 
  -5  11   5       53.01       48.69      1.05 o 
  -4  11   5      158.15      144.72      5.39 o 
  -3  11   5      216.44      226.52      6.67 o 
  -2  11   5       27.38       29.16      3.16 o 
  -1  11   5        0.06        1.83      1.34 o 
   0  11   5       11.71        7.84      1.83 o 
   1  11   5       11.59       10.51      0.62 o 
   2  11   5       47.07       39.73      1.54 o 
   3  11   5        0.09        0.12      0.86 o 
   4  11   5       91.72       93.59      3.06 o 
   5  11   5        2.33        3.80      1.27 o 
   6  11   5       23.56       22.42      1.86 o 
   7  11   5        5.09        6.31      1.42 o 
 -10  12   5       69.44       71.30      2.68 o 
  -9  12   5       31.84       27.84      2.13 o 
  -8  12   5        8.68        6.87      1.39 o 
  -7  12   5      408.43      419.30      8.57 o 
  -6  12   5       17.71       17.93      1.19 o 
  -5  12   5      275.20      264.55      5.50 o 
  -4  12   5       13.34       14.99      0.80 o 
  -3  12   5      752.06      729.99     15.46 o 
  -2  12   5      329.85      330.27      8.39 o 
  -1  12   5        3.26        8.63      2.27 o 
   0  12   5      466.61      434.96      8.28 o 
   1  12   5       88.12       76.10      1.43 o 
   2  12   5      628.00      594.58     13.71 o 
   3  12   5      364.23      354.49      9.60 o 
   4  12   5       35.51       31.12      1.70 o 
   5  12   5      139.58      120.64      3.57 o 
   6  12   5       13.31       13.25      1.53 o 
   7  12   5        1.08       -0.67      1.22 o 
 -10  13   5       47.12       58.93      2.79 o 
  -9  13   5      119.92      127.58      4.29 o 
  -8  13   5        5.29        4.38      0.99 o 
  -7  13   5      354.28      376.26      7.01 o 
  -6  13   5        1.63        2.80      0.54 o 
  -5  13   5       37.91       38.19      1.63 o 
  -4  13   5      192.40      216.28      6.77 o 
  -3  13   5      300.45      292.06     12.07 o 
  -2  13   5        0.05        1.32      1.60 o 
  -1  13   5      291.30      322.39      7.65 o 
   0  13   5       18.64       12.96      2.13 o 
   1  13   5       79.41       53.75      4.25 o 
   2  13   5       59.14       68.03      1.81 o 
   3  13   5        1.35        2.80      0.95 o 
   4  13   5        1.26        1.28      0.72 o 
   5  13   5       17.83       19.88      1.48 o 
   6  13   5       71.82       80.30      2.77 o 
  -9  14   5        6.65        9.36      2.57 o 
  -8  14   5        1.69       -1.02      1.98 o 
  -7  14   5        8.55        4.22      1.57 o 
  -6  14   5       28.78       30.53      1.72 o 
  -5  14   5        2.34        1.73      0.64 o 
  -4  14   5       13.95        8.47      1.43 o 
  -3  14   5      113.58       96.32      5.84 o 
  -2  14   5       30.44       28.33      4.72 o 
  -1  14   5       14.56        9.12      1.82 o 
   0  14   5       64.66       47.23      2.91 o 
   1  14   5        9.97        6.13      0.77 o 
   2  14   5       68.61       52.91      1.37 o 
   3  14   5       53.53       53.54      1.92 o 
   4  14   5       17.39       17.37      1.26 o 
   5  14   5        8.67        3.31      1.18 o 
   6  14   5        4.48        4.85      1.28 o 
  -9  15   5      211.40      246.49     11.27 o 
  -8  15   5        0.17        1.21      1.88 o 
  -7  15   5        7.55        1.62      1.44 o 
  -6  15   5      112.24      104.64      7.94 o 
  -5  15   5        3.60        3.05      1.02 o 
  -4  15   5       54.08       50.35      3.97 o 
  -3  15   5       11.31       10.38      2.37 o 
  -2  15   5       66.91       68.16      3.79 o 
  -1  15   5      104.05       99.77      6.13 o 
   0  15   5       49.56       54.35      4.71 o 
   1  15   5      323.55      319.87     11.47 o 
   2  15   5        3.10        2.91      2.12 o 
   3  15   5       21.04       22.13      1.28 o 
   4  15   5       77.59       79.86      3.87 o 
   5  15   5       26.11       31.16      4.38 o 
  -8  16   5      221.59      256.59     13.30 o 
  -7  16   5        2.47        0.35      1.80 o 
  -6  16   5      261.96      296.66      8.96 o 
  -5  16   5       72.79       73.51      7.51 o 
  -4  16   5       45.36       40.85     14.26 o 
  -3  16   5      251.21      258.41      9.36 o 
  -2  16   5       95.37       96.50      4.14 o 
  -1  16   5      191.91      167.57      5.30 o 
   0  16   5       64.99       66.11      3.93 o 
   1  16   5       21.59       27.56      2.66 o 
   2  16   5       93.57       91.15      4.13 o 
   3  16   5      304.68      281.21      7.61 o 
   4  16   5       33.72       18.01      6.90 o 
  -7  17   5        0.01        2.83      2.61 o 
  -6  17   5      126.91      168.48      9.33 o 
  -5  17   5        8.55        7.62      3.36 o 
  -4  17   5      189.12      216.10      9.73 o 
  -3  17   5      105.91      131.69      7.83 o 
  -2  17   5       21.76       25.87      3.75 o 
  -1  17   5       43.09       48.39     11.44 o 
   0  17   5      173.66      175.63     14.14 o 
   1  17   5      176.95      181.62      6.61 o 
   2  17   5       55.83       69.28      5.84 o 
   3  17   5        4.67        4.23      2.86 o 
  -5  18   5      165.36      198.35     12.78 o 
  -4  18   5       11.79       15.96      3.99 o 
  -3  18   5      143.31      167.78     12.54 o 
  -2  18   5        0.44        1.69      2.17 o 
  -1  18   5       19.95       18.45      3.20 o 
   0  18   5       28.51       28.63      3.63 o 
   1  18   5      180.63      200.05      6.99 o 
   2  18   5       36.13       34.10      3.17 o 
  -3  19   5        6.35        9.32      2.32 o 
  -2  19   5       59.97       58.04      3.80 o 
  -1  19   5      297.34      341.87      9.14 o 
 -13   0   6      323.69      410.59     21.30 o 
 -12   0   6        9.28        6.74      2.66 o 
 -11   0   6        0.33        3.49      2.61 o 
 -10   0   6       65.41       68.13      3.36 o 
  -9   0   6      462.80      461.45     18.60 o 
  -8   0   6     1107.40     1100.45     30.88 o 
  -7   0   6       12.30       16.28      2.02 o 
  -6   0   6       19.87       20.04      2.19 o 
  -5   0   6      162.75      141.90      2.75 o 
  -4   0   6      203.98      189.88      2.34 o 
  -3   0   6        5.22        3.27      1.66 o 
  -2   0   6      379.44      293.30      4.73 o 
  -1   0   6      963.78      960.17     13.55 o 
   0   0   6       12.56        2.62      2.35 o 
   1   0   6       16.06       20.93      2.06 o 
   2   0   6      348.25      350.19      8.22 o 
   3   0   6       21.24       13.68      3.26 o 
   4   0   6      280.00      256.76      7.09 o 
   5   0   6      231.37      237.58      8.65 o 
   6   0   6      304.29      306.59     21.28 o 
   7   0   6        4.97        1.56      2.59 o 
   8   0   6      244.42      274.01     38.01 o 
   9   0   6        7.40        3.45      3.16 o 
 -13   1   6       14.85       18.51      3.05 o 
 -12   1   6        0.26       -0.85      1.09 o 
 -11   1   6       51.55       51.91      2.39 o 
 -10   1   6      105.05      107.34      3.21 o 
  -9   1   6      254.73      232.54      9.46 o 
  -8   1   6       76.14       79.98      3.17 o 
  -7   1   6      299.34      271.96      5.39 o 
  -6   1   6      195.98      208.49      3.57 o 
  -5   1   6       11.93       12.12      0.76 o 
  -4   1   6      665.69      647.31      5.27 o 
  -3   1   6      172.31      179.74      2.20 o 
  -2   1   6        7.35        6.52      0.70 o 
  -1   1   6     2666.42     2752.36     34.94 o 
   0   1   6      651.47      717.98     12.18 o 
   1   1   6       58.57       68.43      2.19 o 
   2   1   6       54.89       69.47      2.21 o 
   3   1   6       24.82       18.03      1.66 o 
   4   1   6      253.45      236.07      5.67 o 
   5   1   6        0.10        0.38      1.19 o 
   6   1   6      100.61       92.26      6.47 o 
   7   1   6       17.10       16.16      2.59 o 
   8   1   6       83.37       88.94      8.07 o 
   9   1   6       17.58       20.22      3.37 o 
 -13   2   6       55.40       56.06      2.89 o 
 -12   2   6       25.87       30.25      2.11 o 
 -11   2   6       65.18       63.08      2.66 o 
 -10   2   6       71.36       70.71      2.41 o 
  -9   2   6        0.20       -0.86      0.92 o 
  -8   2   6      475.34      452.54      9.14 o 
  -7   2   6       45.87       40.98      1.65 o 
  -6   2   6       42.27       32.87      1.24 o 
  -5   2   6      170.15      200.13      2.21 o 
  -4   2   6       61.53       61.57      1.35 o 
  -3   2   6      610.21      702.26      8.18 o 
  -2   2   6      482.19      490.45      4.63 o 
  -1   2   6      140.28      163.77      1.98 o 
   0   2   6        3.36        0.76      1.44 o 
   1   2   6       20.76       15.20      1.36 o 
   2   2   6       58.88       72.20      3.08 o 
   3   2   6       51.83       45.89      2.70 o 
   4   2   6        2.55        4.55      1.29 o 
   5   2   6       49.12       53.95      2.94 o 
   6   2   6        6.20        8.99      2.04 o 
   7   2   6       87.32       95.98      8.93 o 
   8   2   6        0.32        0.74      2.38 o 
   9   2   6       22.34       12.60      3.93 o 
 -13   3   6       16.14       12.31      1.99 o 
 -12   3   6      276.04      280.95      6.87 o 
 -11   3   6       66.91       61.13      2.85 o 
 -10   3   6      228.89      223.61      7.77 o 
  -9   3   6      967.73      974.93     22.92 o 
  -8   3   6       49.66       50.50      1.76 o 
  -7   3   6      256.92      271.21      5.58 o 
  -6   3   6      483.51      515.98      5.42 o 
  -5   3   6      564.24      580.65      6.74 o 
  -4   3   6      889.27      972.76      7.85 o 
  -3   3   6      345.56      365.44      3.26 o 
  -2   3   6     2027.71     2077.44     33.73 o 
  -1   3   6        3.96        5.62      0.67 o 
   0   3   6      459.55      487.33      7.51 o 
   1   3   6       82.17       67.27      2.16 o 
   2   3   6      407.97      400.16      5.81 o 
   3   3   6      305.03      307.97      5.10 o 
   4   3   6      159.92      157.49      5.02 o 
   5   3   6       80.68       81.27      3.41 o 
   6   3   6       23.43       22.79      3.01 o 
   7   3   6       48.44       50.66      3.29 o 
   8   3   6        0.06        3.20      1.96 o 
   9   3   6       30.00       31.61      3.86 o 
 -13   4   6       83.30       84.36      4.19 o 
 -12   4   6        4.57        6.91      1.75 o 
 -11   4   6       96.20      103.67      3.04 o 
 -10   4   6      130.52      129.44      4.89 o 
  -9   4   6       29.50       30.87      1.69 o 
  -8   4   6       42.29       43.21      1.88 o 
  -7   4   6      163.83      153.62      3.62 o 
  -6   4   6      287.76      262.40      3.50 o 
  -5   4   6      166.45      162.11      2.42 o 
  -4   4   6      218.39      229.01      3.91 o 
  -3   4   6     1193.24     1168.14     13.42 o 
  -2   4   6        3.77        6.44      0.48 o 
  -1   4   6      584.23      651.74      6.17 o 
   0   4   6     1654.52     1739.84     32.46 o 
   1   4   6       10.37       10.04      1.17 o 
   2   4   6      416.67      392.61      7.06 o 
   3   4   6       16.85       16.35      1.68 o 
   4   4   6        9.58        9.93      1.59 o 
   5   4   6      945.08      942.63     14.68 o 
   6   4   6       11.13       11.69      2.12 o 
   7   4   6      119.87      135.36      5.94 o 
   8   4   6      128.95      140.13      8.64 o 
 -12   5   6       53.73       45.34      2.45 o 
 -11   5   6        3.31        1.68      1.23 o 
 -10   5   6      130.39      120.36      3.07 o 
  -9   5   6       22.47       25.51      1.69 o 
  -8   5   6       53.08       52.30      1.69 o 
  -7   5   6       40.76       43.08      1.80 o 
  -6   5   6      191.09      169.00      2.82 o 
  -5   5   6      572.54      618.55      5.28 o 
  -4   5   6      214.25      191.05      3.77 o 
  -3   5   6      511.74      486.81      4.82 o 
  -2   5   6      241.85      245.98      7.40 o 
  -1   5   6     1325.07     1288.02     34.89 o 
   0   5   6      524.64      516.26     13.07 o 
   1   5   6      143.03      130.62      5.89 o 
   2   5   6      311.25      323.96      9.55 o 
   3   5   6        5.23        4.59      1.52 o 
   4   5   6      144.56      136.12      3.77 o 
   5   5   6      421.66      447.11     11.78 o 
   6   5   6        1.65        4.74      1.85 o 
   7   5   6      399.44      415.92     12.24 o 
   8   5   6       67.59       69.98      6.10 o 
 -12   6   6        2.52        1.94      1.23 o 
 -11   6   6        5.93        6.06      1.57 o 
 -10   6   6        3.24        2.27      0.99 o 
  -9   6   6       25.67       22.79      2.04 o 
  -8   6   6      283.21      255.94      5.42 o 
  -7   6   6       20.16       27.42      1.45 o 
  -6   6   6       73.30       70.73      1.51 o 
  -5   6   6      562.64      537.10      6.74 o 
  -4   6   6        0.57        1.96      0.59 o 
  -3   6   6      233.51      235.27      5.48 o 
  -2   6   6      395.06      393.18     11.75 o 
  -1   6   6       69.64       70.79      2.22 o 
   0   6   6     1107.11     1132.15     16.32 o 
   1   6   6      147.49      154.25      3.92 o 
   2   6   6       96.87       92.75      3.75 o 
   3   6   6       63.29       63.67      2.52 o 
   4   6   6      505.46      513.25      9.45 o 
   5   6   6       19.21       19.61      2.16 o 
   6   6   6       42.82       41.27      2.91 o 
   7   6   6        0.15        1.73      2.11 o 
   8   6   6       45.93       48.15      3.54 o 
 -12   7   6       21.12       18.70      2.75 o 
 -11   7   6        6.77        4.04      1.52 o 
 -10   7   6      339.99      324.22      8.08 o 
  -9   7   6      257.74      248.49      6.66 o 
  -8   7   6       59.64       56.34      2.54 o 
  -7   7   6      214.17      224.99      3.92 o 
  -6   7   6        7.00        3.78      0.59 o 
  -5   7   6       69.44       67.05      1.50 o 
  -4   7   6      908.22      866.86     14.07 o 
  -3   7   6        6.37        7.27      1.68 o 
  -2   7   6      644.55      616.55     13.48 o 
  -1   7   6      648.42      600.84      9.51 o 
   0   7   6      239.70      247.85      6.76 o 
   1   7   6     3085.56     3030.63     51.47 o 
   2   7   6     1452.48     1460.37     23.22 o 
   3   7   6      287.83      293.89      6.46 o 
   4   7   6     1462.22     1469.30     21.39 o 
   5   7   6      356.58      346.05      7.85 o 
   6   7   6      465.07      456.52     13.67 o 
   7   7   6      936.24      978.22     25.30 o 
   8   7   6       22.78       24.55      3.51 o 
 -12   8   6        0.08        1.63      2.48 o 
 -11   8   6       84.65      101.59      3.84 o 
 -10   8   6        5.23        5.01      1.23 o 
  -9   8   6       13.90       16.87      1.67 o 
  -8   8   6      134.21      134.93      2.98 o 
  -7   8   6      164.25      148.06      2.55 o 
  -6   8   6       74.74       73.95      1.32 o 
  -5   8   6      290.54      265.94      5.32 o 
  -4   8   6      183.13      186.58      5.72 o 
  -3   8   6      230.97      255.90      6.48 o 
  -2   8   6        0.06        3.55      2.78 o 
  -1   8   6      162.08      161.63      4.68 o 
   0   8   6       71.74       62.87      4.77 o 
   1   8   6      131.20      130.20      4.47 o 
   2   8   6        8.21        5.49      1.00 o 
   3   8   6       27.67       29.74      2.11 o 
   4   8   6      128.23      130.42      3.81 o 
   5   8   6        3.80        4.55      1.54 o 
   6   8   6      319.79      332.80      9.55 o 
   7   8   6       63.71       57.93      3.39 o 
   8   8   6       35.20       26.39      2.89 o 
 -11   9   6       23.05       19.80      2.66 o 
 -10   9   6       37.85       42.15      2.27 o 
  -9   9   6       34.93       36.78      1.91 o 
  -8   9   6      477.61      443.50      7.50 o 
  -7   9   6       72.58       74.03      2.58 o 
  -6   9   6        0.02       -0.02      0.37 o 
  -5   9   6      217.86      222.86      5.72 o 
  -4   9   6       50.84       45.52      2.64 o 
  -3   9   6      458.86      467.85     12.55 o 
  -2   9   6      584.46      596.29     12.53 o 
  -1   9   6        4.98        6.83      2.14 o 
   0   9   6       21.33       21.53      1.33 o 
   1   9   6      181.47      183.13      3.33 o 
   2   9   6      352.26      343.70      6.26 o 
   3   9   6       69.38       67.01      1.80 o 
   4   9   6       52.19       52.11      2.70 o 
   5   9   6       20.52       18.73      3.21 o 
   6   9   6      110.46       97.25      3.44 o 
   7   9   6       85.19       82.29      4.21 o 
 -11  10   6       22.71       22.38      2.42 o 
 -10  10   6      120.16      119.28      4.46 o 
  -9  10   6       66.28       71.80      2.33 o 
  -8  10   6      175.72      171.75      3.20 o 
  -7  10   6       77.35       70.98      1.85 o 
  -6  10   6       89.98       73.25      2.49 o 
  -5  10   6       95.62       93.09      3.42 o 
  -4  10   6        0.22        0.26      1.20 o 
  -3  10   6      344.00      320.52     10.20 o 
  -2  10   6       89.03       82.62      4.12 o 
  -1  10   6      585.99      597.79     13.10 o 
   0  10   6      234.58      212.70      6.11 o 
   1  10   6      152.90      146.87      1.90 o 
   2  10   6      137.92      130.36      2.08 o 
   3  10   6      648.45      603.14      9.02 o 
   4  10   6       36.71       33.81      2.23 o 
   5  10   6       13.88       11.21      1.62 o 
   6  10   6      100.22      110.39      4.04 o 
   7  10   6        0.10        2.32      1.52 o 
 -11  11   6       20.22       19.34      2.51 o 
 -10  11   6       22.29       23.31      2.17 o 
  -9  11   6       79.90       89.13      3.11 o 
  -8  11   6      190.33      180.91      5.72 o 
  -7  11   6       30.30       34.53      1.32 o 
  -6  11   6      710.61      702.11     13.44 o 
  -5  11   6        1.78        2.24      1.36 o 
  -4  11   6       70.85       63.99      3.85 o 
  -3  11   6      316.17      289.54      9.10 o 
  -2  11   6       33.44       20.82      3.29 o 
  -1  11   6      353.82      353.26      7.50 o 
   0  11   6        0.79        1.08      1.35 o 
   1  11   6       77.70       96.96      1.93 o 
   2  11   6       60.30       58.60      1.30 o 
   3  11   6        5.23        7.15      0.85 o 
   4  11   6       79.51       82.88      2.44 o 
   5  11   6       25.61       25.86      2.09 o 
   6  11   6       33.22       28.93      2.10 o 
   7  11   6       87.81       86.07      4.35 o 
 -10  12   6        1.43        0.03      1.59 o 
  -9  12   6       20.29       16.24      1.37 o 
  -8  12   6       47.48       47.99      1.61 o 
  -7  12   6       93.40       84.26      2.04 o 
  -6  12   6       20.01       22.31      2.08 o 
  -5  12   6        1.50        1.78      1.90 o 
  -4  12   6        0.82        1.92      1.79 o 
  -3  12   6      359.00      380.97      9.84 o 
  -2  12   6      167.57      145.72      8.67 o 
  -1  12   6       33.80       29.55      2.86 o 
   0  12   6       38.77       40.89      2.76 o 
   1  12   6        0.76        0.75      0.39 o 
   2  12   6       10.82        8.37      0.88 o 
   3  12   6        5.17        7.25      1.60 o 
   4  12   6       14.88       14.50      1.40 o 
   5  12   6        0.73        0.56      1.06 o 
   6  12   6       78.02       65.94      4.04 o 
 -10  13   6        6.96        9.92      2.82 o 
  -9  13   6        1.94        0.50      2.01 o 
  -8  13   6       70.66       67.68      4.17 o 
  -7  13   6      341.49      363.84      9.07 o 
  -6  13   6       82.32       76.53      3.09 o 
  -5  13   6       34.82       42.35      3.81 o 
  -4  13   6      103.67      115.36      5.28 o 
  -3  13   6       28.49       26.10      3.00 o 
  -2  13   6      150.60      157.67      5.15 o 
  -1  13   6       60.13       64.04      3.75 o 
   0  13   6        9.21       10.38      2.62 o 
   1  13   6       11.46        6.74      1.59 o 
   2  13   6       10.44        6.84      0.79 o 
   3  13   6       55.58       58.49      1.61 o 
   4  13   6        6.45        6.78      1.38 o 
   5  13   6       37.13       34.96      2.26 o 
  -9  14   6       18.66       20.66      3.15 o 
  -8  14   6       10.36       12.75      3.04 o 
  -7  14   6       24.16       27.86      2.50 o 
  -6  14   6        4.66        2.61      2.50 o 
  -5  14   6       60.50       78.52      5.96 o 
  -4  14   6        5.49        8.54      4.04 o 
  -3  14   6      112.17      116.55      5.35 o 
  -2  14   6        0.16        0.68      1.43 o 
  -1  14   6       50.46       44.09      3.02 o 
   0  14   6      240.47      242.06      7.38 o 
   1  14   6        0.09        1.97      1.62 o 
   2  14   6      110.02      106.72      4.49 o 
   3  14   6      147.26      148.31      7.76 o 
   4  14   6       13.00        8.85      2.77 o 
   5  14   6      301.88      314.31     22.77 o 
  -8  15   6        9.62        7.54      2.52 o 
  -7  15   6      306.74      294.15     19.57 o 
  -6  15   6      319.78      334.90      8.53 o 
  -5  15   6       35.94       31.86      3.60 o 
  -4  15   6      302.85      330.33     19.98 o 
  -3  15   6       61.69       57.77     10.76 o 
  -2  15   6       61.56       62.21      5.52 o 
  -1  15   6      344.01      349.92      9.35 o 
   0  15   6      122.42      106.21      5.03 o 
   1  15   6       31.04       27.29      3.59 o 
   2  15   6       59.18       58.74      4.71 o 
   3  15   6        3.25        3.83      1.98 o 
   4  15   6       41.91       39.49      4.72 o 
  -7  16   6        0.08        1.85      1.90 o 
  -6  16   6       24.59       21.72      3.44 o 
  -5  16   6       25.09       28.02      3.55 o 
  -4  16   6        3.39        3.59      2.25 o 
  -3  16   6       26.41       31.27      3.58 o 
  -2  16   6        6.35        5.90      2.23 o 
  -1  16   6        1.40        2.32      2.01 o 
   0  16   6       90.91       81.42      4.21 o 
   1  16   6        8.34        8.15      2.18 o 
   2  16   6        9.13        8.64      2.67 o 
   3  16   6        2.13        2.99      1.98 o 
  -6  17   6       15.39       20.87      3.97 o 
  -5  17   6       86.58       83.92      5.46 o 
  -4  17   6      289.93      293.47      9.97 o 
  -3  17   6       33.70       44.57      3.51 o 
  -2  17   6       42.08       32.51      3.09 o 
  -1  17   6      156.44      168.88      6.00 o 
   0  17   6       36.22       40.25      3.41 o 
   1  17   6      560.07      555.88     13.01 o 
   2  17   6       11.69       10.32      3.19 o 
  -4  18   6        1.52       -0.74      2.92 o 
  -3  18   6        4.23        5.36      2.53 o 
  -2  18   6       73.49       69.79      4.96 o 
  -1  18   6       15.80       13.56      3.00 o 
   0  18   6        0.21        1.29      2.62 o 
 -13   1   7       90.94      102.03      3.52 o 
 -12   1   7        3.54        4.00      1.23 o 
 -11   1   7        0.25        1.81      1.16 o 
 -10   1   7      241.43      228.39      7.18 o 
  -9   1   7      202.05      200.14      6.04 o 
  -8   1   7      215.74      210.32      6.74 o 
  -7   1   7      420.32      398.19      5.55 o 
  -6   1   7        1.64        0.46      0.59 o 
  -5   1   7       16.42       20.05      1.11 o 
  -4   1   7     1267.79     1243.71     11.37 o 
  -3   1   7       30.11       30.15      1.70 o 
  -2   1   7      507.99      539.85      5.39 o 
  -1   1   7      206.26      197.14      2.70 o 
   0   1   7       60.22       62.09      3.47 o 
   1   1   7      571.12      532.85     12.01 o 
   2   1   7        6.35        6.90      1.18 o 
   3   1   7        3.39        4.44      1.33 o 
   4   1   7      199.99      204.43      5.44 o 
   5   1   7       34.98       28.36      2.52 o 
   6   1   7      252.65      262.53     10.29 o 
   7   1   7        3.41        3.57      2.11 o 
   8   1   7      119.01      134.70     11.33 o 
 -13   2   7       37.72       41.97      2.78 o 
 -12   2   7        5.10        6.85      1.33 o 
 -11   2   7       78.33       83.90      4.03 o 
 -10   2   7       43.71       44.87      2.07 o 
  -9   2   7      282.92      269.55      7.85 o 
  -8   2   7        1.42        2.17      0.83 o 
  -7   2   7      179.22      176.40      5.33 o 
  -6   2   7        4.55        4.19      0.65 o 
  -5   2   7       28.82       41.51      1.11 o 
  -4   2   7        9.63        9.14      0.77 o 
  -3   2   7        8.72        4.88      0.66 o 
  -2   2   7      238.86      247.54      3.92 o 
  -1   2   7      609.59      592.76      6.17 o 
   0   2   7      739.39      737.92     11.95 o 
   1   2   7      101.15       93.69      3.75 o 
   2   2   7      932.92      905.56     12.55 o 
   3   2   7      251.93      241.14      5.37 o 
   4   2   7        2.50        1.22      1.26 o 
   5   2   7      224.13      227.07      7.07 o 
   6   2   7      197.97      203.19      6.29 o 
   7   2   7        0.04       -1.00      1.85 o 
   8   2   7       51.97       57.31      5.56 o 
 -13   3   7       23.89       29.27      2.53 o 
 -12   3   7       43.17       47.22      2.72 o 
 -11   3   7       20.71       17.38      1.64 o 
 -10   3   7      204.16      191.24      5.68 o 
  -9   3   7      310.92      308.83      5.58 o 
  -8   3   7       51.40       50.61      1.72 o 
  -7   3   7      250.10      243.71      5.84 o 
  -6   3   7      773.22      781.81      8.89 o 
  -5   3   7      250.26      261.77      3.23 o 
  -4   3   7      595.34      664.48      6.65 o 
  -3   3   7      140.66      167.78      2.32 o 
  -2   3   7       13.10       15.07      0.77 o 
  -1   3   7      678.61      668.72     11.40 o 
   0   3   7        4.60        1.47      2.04 o 
   1   3   7        4.98        5.12      1.50 o 
   2   3   7      350.39      335.03      6.88 o 
   3   3   7        9.19        9.03      1.65 o 
   4   3   7       40.05       36.40      2.17 o 
   5   3   7       33.28       29.17      3.17 o 
   6   3   7        0.05       -0.59      1.63 o 
   7   3   7       10.19        8.50      2.17 o 
   8   3   7       37.19       38.28      3.59 o 
 -12   4   7       46.55       48.81      2.45 o 
 -11   4   7        3.67        1.75      1.15 o 
 -10   4   7       36.22       32.26      1.95 o 
  -9   4   7       91.03       76.58      2.85 o 
  -8   4   7       67.54       69.60      2.21 o 
  -7   4   7        1.73        3.05      0.89 o 
  -6   4   7        4.49        3.40      0.71 o 
  -5   4   7      168.35      163.99      2.34 o 
  -4   4   7      161.48      153.07      2.75 o 
  -3   4   7       95.22       90.78      1.93 o 
  -2   4   7        1.51        0.57      0.42 o 
  -1   4   7     1042.07     1072.16     11.73 o 
   0   4   7      185.60      194.36      4.16 o 
   1   4   7       19.44       13.13      1.42 o 
   2   4   7       14.95       18.23      1.57 o 
   3   4   7      383.19      399.69      9.83 o 
   4   4   7       83.11       73.89      3.52 o 
   5   4   7       61.32       67.84      4.54 o 
   6   4   7       44.06       42.84      3.14 o 
   7   4   7      117.31      113.62      5.25 o 
   8   4   7       22.28       21.38      3.31 o 
 -12   5   7      131.52      139.58      4.12 o 
 -11   5   7        5.81        4.59      1.20 o 
 -10   5   7       50.05       50.98      2.20 o 
  -9   5   7      371.04      364.82      9.84 o 
  -8   5   7        3.97        3.34      0.73 o 
  -7   5   7      299.43      302.53      4.31 o 
  -6   5   7      403.01      388.92      5.13 o 
  -5   5   7      681.97      673.26     10.28 o 
  -4   5   7      235.88      221.56      2.96 o 
  -3   5   7       96.97       91.10      1.73 o 
  -2   5   7     2305.46     2320.21     38.27 o 
  -1   5   7     1759.95     1761.72     43.29 o 
   0   5   7     1363.99     1385.78     33.50 o 
   1   5   7      902.24      922.58     21.83 o 
   2   5   7      454.06      446.59     11.30 o 
   3   5   7      811.96      778.81     35.32 o 
   4   5   7     1950.56     1997.80     33.60 o 
   5   5   7        0.07        2.16      1.37 o 
   6   5   7      279.15      281.97      9.47 o 
   7   5   7      217.24      235.62     10.95 o 
 -12   6   7       61.99       63.88      3.25 o 
 -11   6   7       73.71       78.71      2.77 o 
 -10   6   7       31.87       29.80      2.34 o 
  -9   6   7       13.55       11.02      1.15 o 
  -8   6   7      358.83      367.93      6.91 o 
  -7   6   7      149.27      143.16      2.41 o 
  -6   6   7       16.75       18.91      1.41 o 
  -5   6   7      272.82      255.17      3.68 o 
  -4   6   7      514.99      489.88     14.58 o 
  -3   6   7      188.39      184.51      5.21 o 
  -2   6   7      879.13      867.69      8.63 o 
  -1   6   7      876.54      855.56     16.43 o 
   0   6   7       29.77       24.95      1.37 o 
   1   6   7     1124.72     1131.48     49.14 o 
   2   6   7      215.42      209.77      6.66 o 
   3   6   7      264.59      265.40      6.46 o 
   4   6   7      815.89      849.69     15.22 o 
   5   6   7       39.06       39.91      3.08 o 
   6   6   7      285.12      286.90      9.37 o 
   7   6   7       34.35       32.85      3.15 o 
 -12   7   7        3.39        3.64      1.44 o 
 -11   7   7       69.51       70.24      2.86 o 
 -10   7   7        0.02        0.40      1.04 o 
  -9   7   7       10.24       10.85      1.00 o 
  -8   7   7        6.80        5.78      0.82 o 
  -7   7   7       16.85       19.58      1.10 o 
  -6   7   7       51.00       52.13      1.06 o 
  -5   7   7       55.93       62.54      2.49 o 
  -4   7   7        9.83       13.37      1.96 o 
  -3   7   7       88.63       88.42      4.57 o 
  -2   7   7       70.53       78.55      4.73 o 
  -1   7   7       34.09       36.20      0.96 o 
   0   7   7       36.13       36.78      2.12 o 
   1   7   7      380.71      393.52     14.99 o 
   2   7   7      103.01      102.68      5.09 o 
   3   7   7       40.93       38.66      2.93 o 
   4   7   7       14.88       18.67      3.58 o 
   5   7   7      160.11      166.93      5.09 o 
   6   7   7        7.56        7.87      2.08 o 
   7   7   7       24.77       22.97      2.87 o 
 -12   8   7       42.45       45.19      2.45 o 
 -11   8   7       25.80       23.42      1.86 o 
 -10   8   7        7.95        9.51      1.50 o 
  -9   8   7       40.57       50.15      1.80 o 
  -8   8   7      193.21      179.35      3.44 o 
  -7   8   7      295.86      282.01      4.14 o 
  -6   8   7      439.25      432.12      7.01 o 
  -5   8   7      918.13      919.53     16.42 o 
  -4   8   7      160.03      167.55      7.17 o 
  -3   8   7      243.18      252.11      8.69 o 
  -2   8   7     1996.38     2075.88     37.80 o 
  -1   8   7       46.24       52.06      3.44 o 
   0   8   7      346.44      331.51      7.05 o 
   1   8   7      259.28      257.08      5.64 o 
   2   8   7       23.86       28.13      1.79 o 
   3   8   7      267.36      247.93      7.26 o 
   4   8   7        5.35        4.81      1.62 o 
   5   8   7       13.71       10.41      1.81 o 
   6   8   7       13.57       17.72      2.42 o 
   7   8   7       26.29       21.53      2.60 o 
 -11   9   7       56.69       56.39      2.04 o 
 -10   9   7      165.64      168.49      3.24 o 
  -9   9   7       46.73       50.51      1.62 o 
  -8   9   7       47.51       48.80      3.78 o 
  -7   9   7      380.77      371.20      6.14 o 
  -6   9   7       15.76       11.42      0.67 o 
  -5   9   7      371.94      395.17      9.79 o 
  -4   9   7      648.57      648.93     16.99 o 
  -3   9   7      702.31      770.43     16.54 o 
  -2   9   7      443.45      455.37     10.10 o 
  -1   9   7       87.84       84.12      4.15 o 
   0   9   7      206.23      215.24      4.75 o 
   1   9   7      999.76      965.68     20.34 o 
   2   9   7        6.78        6.62      0.91 o 
   3   9   7      691.33      644.02      8.87 o 
   4   9   7      385.06      369.65      6.43 o 
   5   9   7        4.40        4.88      1.26 o 
   6   9   7      221.12      217.06      8.86 o 
 -11  10   7       93.20       94.52      2.72 o 
 -10  10   7        1.67        0.67      0.94 o 
  -9  10   7       11.95        7.81      1.22 o 
  -8  10   7        8.55        7.25      0.83 o 
  -7  10   7       60.71       54.67      1.35 o 
  -6  10   7       32.07       24.19      1.50 o 
  -5  10   7        0.79        1.78      1.62 o 
  -4  10   7      450.91      427.27     12.84 o 
  -3  10   7      121.66      135.07      5.47 o 
  -2  10   7      315.26      330.68      7.54 o 
  -1  10   7      179.63      162.76      5.47 o 
   0  10   7       52.07       47.52      3.97 o 
   1  10   7       21.07       18.40      1.55 o 
   2  10   7        0.01       -0.19      0.54 o 
   3  10   7       34.61       33.29      1.71 o 
   4  10   7        7.73        7.09      1.37 o 
   5  10   7       48.59       50.68      2.54 o 
   6  10   7       43.81       36.70      2.48 o 
 -10  11   7        0.09        0.18      1.21 o 
  -9  11   7       10.36        7.40      1.33 o 
  -8  11   7        0.01        0.42      0.94 o 
  -7  11   7      126.10      118.91      5.03 o 
  -6  11   7       39.08       34.49      2.75 o 
  -5  11   7        4.67        9.95      1.94 o 
  -4  11   7      207.04      216.45      8.23 o 
  -3  11   7      199.02      175.62      9.02 o 
  -2  11   7       78.38       94.31      3.96 o 
  -1  11   7        9.22        3.49      1.64 o 
   0  11   7       44.56       40.51      3.28 o 
   1  11   7      200.44      205.14      3.44 o 
   2  11   7       14.26       19.09      1.35 o 
   3  11   7        2.01        2.69      0.79 o 
   4  11   7        0.45       -1.06      1.06 o 
   5  11   7       54.90       55.74      2.13 o 
   6  11   7       55.59       44.09      4.34 o 
 -10  12   7       29.74       31.20      4.06 o 
  -9  12   7        0.01       -0.15      2.27 o 
  -8  12   7       38.82       43.19      3.87 o 
  -7  12   7      202.06      193.63      8.28 o 
  -6  12   7       14.66       20.11      2.43 o 
  -5  12   7       16.52       21.75      3.03 o 
  -4  12   7        0.48       -1.74      1.88 o 
  -3  12   7       64.55       85.40      7.53 o 
  -2  12   7      100.76       82.44      4.48 o 
  -1  12   7      181.73      180.46      6.17 o 
   0  12   7      125.63      146.82      5.11 o 
   1  12   7        3.30        0.61      1.07 o 
   2  12   7       78.55       85.16      1.93 o 
   3  12   7       75.48       83.12      2.82 o 
   4  12   7        2.79        1.48      1.26 o 
   5  12   7      331.44      356.67     14.52 o 
  -9  13   7       11.12       16.13      3.25 o 
  -8  13   7        4.32        2.76      1.99 o 
  -7  13   7        0.30        0.76      1.62 o 
  -6  13   7      303.56      308.68      7.82 o 
  -5  13   7      150.20      147.12      6.41 o 
  -4  13   7      133.28      122.68      5.78 o 
  -3  13   7      108.76      118.65      5.69 o 
  -2  13   7       18.05       15.28      2.97 o 
  -1  13   7      121.09      109.48      7.19 o 
   0  13   7        1.48        1.21      2.20 o 
   1  13   7      129.95      108.05      6.20 o 
   2  13   7       16.28       11.36      2.35 o 
   3  13   7       98.56       92.55      5.63 o 
   4  13   7        6.20        0.29      5.10 o 
  -9  14   7       24.49       19.55      5.51 o 
  -8  14   7       96.47      102.78      5.95 o 
  -7  14   7       12.64       16.32      4.39 o 
  -6  14   7      113.85      134.91      8.24 o 
  -5  14   7       57.71       53.61      4.32 o 
  -4  14   7       63.26       66.23      4.61 o 
  -3  14   7        0.01        1.98      3.27 o 
  -2  14   7      130.90      122.11      5.89 o 
  -1  14   7       12.28       13.61      2.34 o 
   0  14   7        0.23       -1.77      1.77 o 
   1  14   7       73.94       72.76      4.07 o 
   2  14   7       64.69       56.46      3.85 o 
   3  14   7       24.52       15.67      7.29 o 
   4  14   7        6.83        2.63      3.10 o 
  -8  15   7        0.03        1.04      2.03 o 
  -7  15   7      341.76      375.68     12.79 o 
  -6  15   7       13.26       15.13      5.20 o 
  -5  15   7      122.95      128.44     10.18 o 
  -4  15   7       43.10       40.09      3.99 o 
  -3  15   7        3.55        3.38      1.90 o 
  -2  15   7       68.34       58.77      3.71 o 
  -1  15   7       48.23       46.88      3.46 o 
   0  15   7       13.09        8.57      2.29 o 
   1  15   7       30.13       23.27      3.27 o 
   2  15   7       62.18       66.75      4.76 o 
   3  15   7       61.78       59.30      4.78 o 
  -7  16   7       79.02       85.44      7.86 o 
  -6  16   7        0.98        0.28      3.42 o 
  -5  16   7      113.71      132.87     11.21 o 
  -4  16   7        5.03        4.01      6.64 o 
  -3  16   7       66.65       80.04      8.02 o 
  -2  16   7       77.94       81.99      7.93 o 
  -1  16   7      148.38      148.06     10.24 o 
   0  16   7      227.92      213.52      9.14 o 
   1  16   7        1.53        0.27      1.68 o 
   2  16   7      110.16      127.12      8.21 o 
  -5  17   7        4.67        6.78      2.84 o 
  -4  17   7       30.80       29.73      3.96 o 
  -3  17   7       71.48       71.05      5.34 o 
  -2  17   7        9.03       11.47      3.13 o 
  -1  17   7       68.10       90.14      5.96 o 
   0  17   7        2.57        2.85      2.30 o 
 -13   0   8        0.53        1.30      2.26 o 
 -12   0   8        3.24        3.02      2.24 o 
 -11   0   8      136.57      139.87      8.96 o 
 -10   0   8       15.56       16.04      2.11 o 
  -9   0   8      645.70      643.82     28.11 o 
  -8   0   8      203.72      206.15      8.52 o 
  -7   0   8      100.86       96.43      3.19 o 
  -6   0   8      800.93      728.28     11.71 o 
  -5   0   8        6.13        5.53      1.14 o 
  -4   0   8      547.17      611.39     10.59 o 
  -3   0   8      294.28      269.33      6.42 o 
  -2   0   8      101.59       92.41      2.48 o 
  -1   0   8      252.71      242.46      5.56 o 
   0   0   8      333.23      304.42     13.00 o 
   1   0   8       22.75       14.85      2.70 o 
   2   0   8      999.99      920.96     20.15 o 
   3   0   8     1041.83      988.53     22.41 o 
   4   0   8      164.67      159.89      8.17 o 
   5   0   8      432.40      454.03     29.20 o 
   6   0   8      173.24      176.27     17.58 o 
   7   0   8      228.45      238.20     42.64 o 
 -12   1   8        1.03        2.37      1.43 o 
 -11   1   8        0.38        0.36      1.03 o 
 -10   1   8        0.22        0.81      1.03 o 
  -9   1   8      408.20      404.72     10.15 o 
  -8   1   8        7.12        7.13      0.99 o 
  -7   1   8      251.93      258.62      7.04 o 
  -6   1   8       31.82       36.41      1.25 o 
  -5   1   8       15.13       11.98      1.50 o 
  -4   1   8     1103.05     1133.16     13.42 o 
  -3   1   8      456.97      473.23     10.65 o 
  -2   1   8        0.08        1.11      0.88 o 
  -1   1   8       78.97       79.43      4.00 o 
   0   1   8        2.47        2.85      1.60 o 
   1   1   8        0.56        4.31      1.71 o 
   2   1   8        0.67       -0.33      1.03 o 
   3   1   8        2.50        3.40      1.52 o 
   4   1   8        1.97       -0.99      1.68 o 
   5   1   8       20.59       14.20      2.71 o 
   6   1   8       23.42       33.50      2.94 o 
   7   1   8       23.89       25.52      3.52 o 
 -12   2   8        6.79        6.00      1.28 o 
 -11   2   8        3.64        2.36      1.24 o 
 -10   2   8        4.38        4.32      1.15 o 
  -9   2   8        0.95        1.58      0.98 o 
  -8   2   8       38.00       33.70      1.58 o 
  -7   2   8        6.45        6.71      1.02 o 
  -6   2   8        0.00        0.10      0.57 o 
  -5   2   8      268.98      282.01      4.85 o 
  -4   2   8      151.27      138.99      2.35 o 
  -3   2   8       32.73       26.73      1.03 o 
  -2   2   8       36.78       31.19      1.22 o 
  -1   2   8      309.52      270.54      5.52 o 
   0   2   8      116.32      109.93      3.04 o 
   1   2   8       42.45       42.66      2.55 o 
   2   2   8        0.53        3.03      1.53 o 
   3   2   8       46.63       43.76      2.23 o 
   4   2   8      111.45      110.07      3.91 o 
   5   2   8        0.05        1.05      1.38 o 
   6   2   8       25.43       20.73      3.18 o 
   7   2   8        4.49        5.95      2.70 o 
 -12   3   8       13.61       14.32      1.67 o 
 -11   3   8        3.93        3.08      1.12 o 
 -10   3   8       29.48       28.38      1.70 o 
  -9   3   8       16.43       15.91      1.29 o 
  -8   3   8      132.46      144.73      4.71 o 
  -7   3   8      170.15      154.17      2.62 o 
  -6   3   8        4.71        4.01      0.67 o 
  -5   3   8      248.06      232.60      5.40 o 
  -4   3   8       49.84       46.27      2.06 o 
  -3   3   8       10.38        9.55      0.74 o 
  -2   3   8      250.21      248.50      2.92 o 
  -1   3   8      852.26      852.24     14.95 o 
   0   3   8      162.53      151.30      3.28 o 
   1   3   8      683.76      670.92     13.64 o 
   2   3   8        6.05        5.04      1.59 o 
   3   3   8       48.00       43.95      2.45 o 
   4   3   8      637.11      690.13     20.61 o 
   5   3   8       35.62       29.60      3.98 o 
   6   3   8      288.04      271.74     12.04 o 
   7   3   8       95.14      109.44      5.40 o 
 -12   4   8       69.15       62.00      3.17 o 
 -11   4   8      121.91      124.08      3.56 o 
 -10   4   8       77.10       79.44      2.40 o 
  -9   4   8       11.35        8.89      1.07 o 
  -8   4   8      934.13      936.74     17.82 o 
  -7   4   8       17.04       17.71      0.88 o 
  -6   4   8      280.51      293.10      3.57 o 
  -5   4   8     1080.62     1095.43     12.18 o 
  -4   4   8       19.44       20.97      1.17 o 
  -3   4   8     1511.50     1512.96     15.59 o 
  -2   4   8      547.96      540.04      7.18 o 
  -1   4   8      158.07      164.45      4.29 o 
   0   4   8      337.73      316.35      6.31 o 
   1   4   8      323.20      321.78     24.58 o 
   2   4   8      459.92      462.98     12.97 o 
   3   4   8      152.11      148.56      6.16 o 
   4   4   8        0.99       -1.75      1.75 o 
   5   4   8       90.33       89.72      4.41 o 
   6   4   8      112.60      123.40      6.05 o 
   7   4   8        0.46       -0.86      1.69 o 
 -12   5   8        5.61        6.19      1.26 o 
 -11   5   8        1.37        0.19      0.97 o 
 -10   5   8       13.66       12.07      1.24 o 
  -9   5   8        0.22        0.05      0.80 o 
  -8   5   8       29.65       24.16      1.45 o 
  -7   5   8      248.24      233.22      3.80 o 
  -6   5   8       25.05       24.05      0.92 o 
  -5   5   8      514.33      501.03     10.26 o 
  -4   5   8        5.55        3.51      0.88 o 
  -3   5   8      123.15      118.86      1.95 o 
  -2   5   8     1307.79     1322.35     21.41 o 
  -1   5   8      298.67      291.00      4.24 o 
   0   5   8      658.28      660.66     11.02 o 
   1   5   8      342.86      341.17     20.00 o 
   2   5   8       34.70       31.42      2.97 o 
   3   5   8       63.80       68.67      5.55 o 
   4   5   8       27.09       24.12      3.20 o 
   5   5   8       10.31       12.74      1.96 o 
   6   5   8        2.23        1.65      1.73 o 
   7   5   8        3.39       12.26      4.84 o 
 -12   6   8       12.81       16.01      1.52 o 
 -11   6   8      110.11      107.34      2.90 o 
 -10   6   8       10.41        9.27      1.34 o 
  -9   6   8       12.92       11.76      1.22 o 
  -8   6   8       15.69       13.79      1.24 o 
  -7   6   8       32.79       30.71      1.06 o 
  -6   6   8        2.53        2.06      0.73 o 
  -5   6   8       23.76       18.95      1.27 o 
  -4   6   8      251.84      248.24      6.86 o 
  -3   6   8      136.88      134.36      2.58 o 
  -2   6   8      100.69      110.40      4.71 o 
  -1   6   8      245.41      264.00      3.66 o 
   0   6   8      120.88      105.84      5.66 o 
   1   6   8      212.29      210.35     14.77 o 
   2   6   8       18.83       16.74      1.48 o 
   3   6   8       22.39       25.86      1.94 o 
   4   6   8        3.33        3.18      2.23 o 
   5   6   8        0.12       -0.39      1.98 o 
   6   6   8       12.52       14.32      3.20 o 
 -12   7   8       64.35       75.30      2.90 o 
 -11   7   8       93.96       99.40      2.87 o 
 -10   7   8       27.58       25.46      1.82 o 
  -9   7   8       44.02       43.98      1.75 o 
  -8   7   8       67.15       75.12      1.62 o 
  -7   7   8       13.91       12.46      0.76 o 
  -6   7   8      106.14       99.29      3.44 o 
  -5   7   8      148.02      135.38      3.09 o 
  -4   7   8        6.16       10.12      2.14 o 
  -3   7   8       48.89       52.31      3.32 o 
  -2   7   8       49.10       50.97      1.27 o 
  -1   7   8       66.50       72.70      1.75 o 
   0   7   8        3.09        4.08      1.32 o 
   1   7   8      113.94      113.36      3.10 o 
   2   7   8       11.85       10.79      1.46 o 
   3   7   8        1.43        2.10      1.15 o 
   4   7   8       64.55       74.05      3.55 o 
   5   7   8       19.31       23.17      3.08 o 
   6   7   8        2.16        3.83      3.65 o 
 -11   8   8       87.32       80.98      2.84 o 
 -10   8   8      343.52      336.93      6.66 o 
  -9   8   8       78.60       81.51      1.94 o 
  -8   8   8      306.69      307.44      5.43 o 
  -7   8   8      267.72      242.30      5.24 o 
  -6   8   8      732.24      734.29     20.75 o 
  -5   8   8      448.41      439.56     11.69 o 
  -4   8   8      190.78      210.22      6.74 o 
  -3   8   8      381.65      396.40     11.46 o 
  -2   8   8     1060.71     1080.64     22.46 o 
  -1   8   8      200.80      187.13      2.79 o 
   0   8   8      502.44      518.03      7.51 o 
   1   8   8      206.21      188.85      4.77 o 
   2   8   8       13.05       14.99      1.30 o 
   3   8   8      167.92      159.23      4.45 o 
   4   8   8       26.94       24.17      2.36 o 
   5   8   8       95.95      102.50      8.33 o 
   6   8   8      112.41      127.90      9.90 o 
 -11   9   8       71.62       60.71      2.24 o 
 -10   9   8        0.84        1.51      0.85 o 
  -9   9   8      449.86      437.96      8.50 o 
  -8   9   8      177.86      164.92      3.11 o 
  -7   9   8       53.97       43.37      2.30 o 
  -6   9   8      110.20      102.08      5.02 o 
  -5   9   8       83.39       94.51      7.86 o 
  -4   9   8      192.17      186.97      6.61 o 
  -3   9   8      869.94      879.00     21.53 o 
  -2   9   8        0.47        5.48      3.55 o 
  -1   9   8       55.75       52.74      3.65 o 
   0   9   8      240.77      234.84      3.99 o 
   1   9   8        0.02        0.58      0.52 o 
   2   9   8      108.05      101.17      2.52 o 
   3   9   8       36.05       35.57      2.07 o 
   4   9   8       33.34       31.60      1.74 o 
   5   9   8        6.03        2.95      1.25 o 
 -11  10   8      149.60      161.94      8.97 o 
 -10  10   8       19.55       21.96      3.36 o 
  -9  10   8      107.67      100.66      4.32 o 
  -8  10   8      131.57      134.08      3.61 o 
  -7  10   8        1.69        0.91      0.67 o 
  -6  10   8       92.60       98.52     15.44 o 
  -5  10   8       80.64       79.36     10.79 o 
  -4  10   8      418.30      478.64     14.72 o 
  -3  10   8       59.91       73.01      4.38 o 
  -2  10   8       60.06       67.34      4.49 o 
  -1  10   8      542.89      597.20     13.18 o 
   0  10   8      196.86      193.34      6.59 o 
   1  10   8       78.97       69.78      2.55 o 
   2  10   8      338.63      319.43      8.59 o 
   3  10   8       52.47       58.66      2.98 o 
   4  10   8        1.71        1.46      0.86 o 
   5  10   8      129.33      123.01      6.16 o 
 -10  11   8        7.85       11.26      3.25 o 
  -9  11   8        0.90       -1.14      1.85 o 
  -8  11   8       88.13       79.53      5.13 o 
  -7  11   8        0.31       -0.11      1.22 o 
  -6  11   8        0.04        2.34      1.80 o 
  -5  11   8      127.27      129.42      6.66 o 
  -4  11   8      153.52      155.14      7.94 o 
  -3  11   8       52.80       43.17      3.74 o 
  -2  11   8      197.20      198.23      6.02 o 
  -1  11   8      112.56      127.72      4.91 o 
   0  11   8        2.46        2.72      1.99 o 
   1  11   8      110.60      107.26      4.71 o 
   2  11   8      304.87      301.94      9.54 o 
   3  11   8        3.43        4.42      1.67 o 
   4  11   8       84.59       84.18      2.94 o 
  -9  12   8       45.08       39.59      4.34 o 
  -8  12   8       83.57       80.03      3.92 o 
  -7  12   8      230.30      232.63      7.78 o 
  -6  12   8        2.24        1.59      2.33 o 
  -5  12   8       70.93       74.74      5.60 o 
  -4  12   8       71.92       68.87      5.81 o 
  -3  12   8        0.11        1.17      2.20 o 
  -2  12   8      128.87      117.39      6.21 o 
  -1  12   8        0.60       -0.41      1.54 o 
   0  12   8      162.19      170.85      6.75 o 
   1  12   8       32.68       32.38      3.55 o 
   2  12   8       58.29       70.51      6.07 o 
   3  12   8       35.17       44.74      5.50 o 
   4  12   8        8.88       11.64      8.58 o 
  -9  13   8        8.07       11.75      2.91 o 
  -8  13   8        6.95        5.38      2.27 o 
  -7  13   8       20.59       23.46      2.94 o 
  -6  13   8      120.79      127.29      6.51 o 
  -5  13   8      196.48      199.30     10.70 o 
  -4  13   8       80.31       84.75      6.17 o 
  -3  13   8       62.06       69.66      4.87 o 
  -2  13   8        4.90        6.44      3.86 o 
  -1  13   8      143.92      132.69      9.48 o 
   0  13   8       11.10        8.22      2.60 o 
   1  13   8       72.53       77.11      5.66 o 
   2  13   8       78.07       82.36      5.36 o 
   3  13   8       78.63       70.61      9.25 o 
  -8  14   8      260.19      275.95      9.79 o 
  -7  14   8        2.78        4.65      2.22 o 
  -6  14   8      111.09      110.60     15.71 o 
  -5  14   8        2.22        1.39      2.17 o 
  -4  14   8        2.99        5.50      2.60 o 
  -3  14   8      420.00      429.68     10.91 o 
  -2  14   8        3.79        4.42      2.09 o 
  -1  14   8      143.65      146.56      5.87 o 
   0  14   8      206.82      216.63      8.11 o 
   1  14   8       87.38       90.12      5.39 o 
   2  14   8      195.80      202.96      9.60 o 
  -7  15   8        2.47        3.94      2.72 o 
  -6  15   8        0.02        2.21      2.40 o 
  -5  15   8        1.80        0.51      2.08 o 
  -4  15   8       92.42       92.20      5.89 o 
  -3  15   8       33.51       32.66      4.01 o 
  -2  15   8       17.64       18.60      3.42 o 
  -1  15   8       11.78       12.04      3.20 o 
   0  15   8       89.39       92.84     24.72 o 
   1  15   8       19.32       17.31      4.85 o 
  -5  16   8        4.52        3.96      2.68 o 
  -4  16   8       26.68       31.93      3.46 o 
  -3  16   8        1.08        6.39      2.81 o 
  -2  16   8       15.76       25.31      6.08 o 
  -1  16   8        0.38        4.46      6.91 o 
   0  16   8        6.15        2.66      2.28 o 
 -12   1   9       46.79       49.37      2.66 o 
 -11   1   9       18.25       17.27      1.64 o 
 -10   1   9       26.26       24.81      1.71 o 
  -9   1   9       27.40       23.12      1.63 o 
  -8   1   9       54.79       57.76      2.27 o 
  -7   1   9      339.06      345.61      5.12 o 
  -6   1   9        3.59        7.33      0.89 o 
  -5   1   9        8.73        8.05      1.14 o 
  -4   1   9      265.87      250.51      3.65 o 
  -3   1   9       35.24       31.62      1.48 o 
  -2   1   9      213.51      197.57      3.14 o 
  -1   1   9      691.32      627.53      8.03 o 
   0   1   9      146.07      115.27      3.66 o 
   1   1   9      554.20      492.58     28.23 o 
   2   1   9      243.12      249.54     10.16 o 
   3   1   9        1.08        0.36      1.72 o 
   4   1   9      240.78      255.08     11.05 o 
   5   1   9      221.23      218.78     14.32 o 
   6   1   9       10.03        8.21      3.05 o 
 -12   2   9       36.66       34.94      2.30 o 
 -11   2   9      308.35      321.11      8.74 o 
 -10   2   9       75.08       76.33      2.39 o 
  -9   2   9      631.50      638.43     15.62 o 
  -8   2   9      421.34      422.96     11.22 o 
  -7   2   9        0.47        0.29      0.75 o 
  -6   2   9      135.17      140.06      4.05 o 
  -5   2   9      175.56      180.40      6.31 o 
  -4   2   9      388.99      370.40      5.68 o 
  -3   2   9      619.69      641.44      6.67 o 
  -2   2   9        1.24        0.51      0.77 o 
  -1   2   9      623.77      561.62      6.08 o 
   0   2   9      107.02       97.02      5.82 o 
   1   2   9       31.28       32.07      2.82 o 
   2   2   9      239.16      234.14      6.38 o 
   3   2   9       96.57       96.64      3.71 o 
   4   2   9      181.89      170.31      4.79 o 
   5   2   9       50.92       50.26      3.24 o 
   6   2   9       15.07       11.88      3.03 o 
 -12   3   9       40.51       39.47      2.42 o 
 -11   3   9      129.45      134.22      4.94 o 
 -10   3   9       46.94       50.44      2.67 o 
  -9   3   9       62.73       65.97      2.03 o 
  -8   3   9      130.36      124.44      2.48 o 
  -7   3   9        0.46        1.80      0.76 o 
  -6   3   9      443.87      442.55      9.04 o 
  -5   3   9       12.40       13.18      1.28 o 
  -4   3   9       17.58       23.49      1.14 o 
  -3   3   9      230.25      222.90      2.66 o 
  -2   3   9      160.81      166.65      3.52 o 
  -1   3   9      650.73      637.96      7.94 o 
   0   3   9      216.63      197.73      3.81 o 
   1   3   9       18.81       25.30      2.21 o 
   2   3   9      131.25      145.42      5.62 o 
   3   3   9       33.35       30.72      3.10 o 
   4   3   9       70.16       85.60      9.53 o 
   5   3   9       35.46       40.06      3.71 o 
   6   3   9        0.07        2.87      2.32 o 
 -12   4   9       22.66       23.44      1.81 o 
 -11   4   9      211.49      202.91      3.69 o 
 -10   4   9       30.16       31.44      1.81 o 
  -9   4   9       61.19       63.54      2.56 o 
  -8   4   9      237.73      233.28      3.31 o 
  -7   4   9       16.52       14.98      0.91 o 
  -6   4   9      743.58      730.66     10.65 o 
  -5   4   9      796.48      812.23     12.65 o 
  -4   4   9       39.17       34.98      1.55 o 
  -3   4   9     1072.42     1093.69     10.79 o 
  -2   4   9      365.66      372.45      7.03 o 
  -1   4   9      309.91      309.01      5.95 o 
   0   4   9      289.19      296.58      6.20 o 
   1   4   9       79.85       94.56      4.28 o 
   2   4   9      105.71       98.37      6.50 o 
   3   4   9      217.45      214.43     11.69 o 
   4   4   9       50.26       45.31      4.03 o 
   5   4   9      160.65      159.81      6.06 o 
   6   4   9        3.81        5.46      2.03 o 
 -12   5   9        0.04       -0.18      1.06 o 
 -11   5   9      151.45      153.85      3.30 o 
 -10   5   9        0.29        1.04      1.13 o 
  -9   5   9      119.66      127.89      3.42 o 
  -8   5   9      148.62      153.85      4.51 o 
  -7   5   9       29.94       28.89      1.18 o 
  -6   5   9      216.73      202.83      4.24 o 
  -5   5   9       36.85       32.79      1.57 o 
  -4   5   9        3.02        5.42      1.49 o 
  -3   5   9       71.76       65.65      2.08 o 
  -2   5   9      285.59      268.85      5.92 o 
  -1   5   9        0.18        0.40      0.48 o 
   0   5   9        9.87       10.47      1.03 o 
   1   5   9       57.49       62.69      2.65 o 
   2   5   9       19.25       18.22      1.72 o 
   3   5   9        5.73        7.83      1.63 o 
   4   5   9        1.93        0.09      1.75 o 
   5   5   9       68.59       78.64      4.52 o 
 -11   6   9        0.16        1.35      0.89 o 
 -10   6   9        5.54        3.55      1.27 o 
  -9   6   9        6.07        8.27      1.22 o 
  -8   6   9       28.33       28.01      1.03 o 
  -7   6   9        0.79        0.01      0.74 o 
  -6   6   9      257.03      258.89      7.22 o 
  -5   6   9        4.97        4.49      1.00 o 
  -4   6   9       70.39       69.15      1.67 o 
  -3   6   9        0.11       -0.09      0.44 o 
  -2   6   9      221.36      215.36      4.08 o 
  -1   6   9      227.29      231.63      5.83 o 
   0   6   9      213.82      209.37      7.55 o 
   1   6   9        0.11       -0.48      1.25 o 
   2   6   9       20.24       25.97      3.77 o 
   3   6   9       88.33       91.91      6.82 o 
   4   6   9       24.75       22.81      3.22 o 
   5   6   9       53.32       49.98      4.36 o 
 -11   7   9       83.09       86.80      2.26 o 
 -10   7   9       19.21       20.50      1.67 o 
  -9   7   9       62.16       61.57      2.05 o 
  -8   7   9       19.24       21.54      1.02 o 
  -7   7   9       21.00       17.00      1.07 o 
  -6   7   9       53.62       54.51      1.90 o 
  -5   7   9       92.02       81.09      3.67 o 
  -4   7   9      229.01      255.26     11.09 o 
  -3   7   9      142.43      151.29      4.72 o 
  -2   7   9      140.16      134.76      3.83 o 
  -1   7   9       67.03       61.12      1.80 o 
   0   7   9        0.86        2.32      0.86 o 
   1   7   9       85.42       93.18      2.89 o 
   2   7   9       26.60       24.50      1.99 o 
   3   7   9       12.92       12.05      1.70 o 
   4   7   9        2.58        4.71      2.60 o 
   5   7   9        0.34       -1.56      1.68 o 
 -11   8   9        1.42        3.11      1.24 o 
 -10   8   9        9.33        8.18      1.03 o 
  -9   8   9       49.10       42.30      1.73 o 
  -8   8   9        2.65        2.64      0.90 o 
  -7   8   9       85.71       77.55      4.96 o 
  -6   8   9       58.80       61.34      3.20 o 
  -5   8   9        3.04        0.05      2.57 o 
  -4   8   9      214.86      234.86      8.56 o 
  -3   8   9       74.45       76.88      3.69 o 
  -2   8   9      127.55      132.63      5.40 o 
  -1   8   9      162.08      155.11      3.22 o 
   0   8   9       12.64       17.47      1.75 o 
   1   8   9      106.24      112.49      4.34 o 
   2   8   9      226.82      195.54      4.19 o 
   3   8   9       27.64       27.66      1.95 o 
   4   8   9       49.59       47.71      4.80 o 
   5   8   9      145.31      143.96     10.60 o 
 -10   9   9        0.11        0.98      2.13 o 
  -9   9   9      242.23      264.37     11.21 o 
  -8   9   9       91.18       83.23      7.60 o 
  -7   9   9      150.90      162.02      5.96 o 
  -6   9   9      321.16      326.58     11.78 o 
  -5   9   9       98.86       93.06      6.63 o 
  -4   9   9      595.88      634.25     15.39 o 
  -3   9   9      497.36      531.96     12.37 o 
  -2   9   9       31.02       37.76      2.97 o 
  -1   9   9      100.07       99.15      4.81 o 
   0   9   9       14.57       13.21      1.19 o 
   1   9   9      187.08      190.84      4.98 o 
   2   9   9       32.11       29.06      2.63 o 
   3   9   9       38.68       37.96      2.46 o 
   4   9   9      198.36      200.93      8.54 o 
 -10  10   9        2.17        3.05      2.67 o 
  -9  10   9       60.99       51.95      5.23 o 
  -8  10   9       84.14       92.15      5.30 o 
  -7  10   9       76.12       75.82      3.96 o 
  -6  10   9      408.83      418.52     14.19 o 
  -5  10   9       87.22       83.92      6.29 o 
  -4  10   9       28.78       28.80      3.39 o 
  -3  10   9       65.15       76.15      4.77 o 
  -2  10   9       28.60       30.59      3.41 o 
  -1  10   9        0.05        1.47      2.20 o 
   0  10   9       73.59       81.66      4.60 o 
   1  10   9       53.52       52.80      3.68 o 
   2  10   9        0.02       -0.61      2.04 o 
   3  10   9       18.93       19.69      2.94 o 
   4  10   9       27.61       21.76      3.09 o 
  -9  11   9        2.88        3.22      2.38 o 
  -8  11   9       26.51       27.43      3.77 o 
  -7  11   9      204.88      212.12      6.65 o 
  -6  11   9        0.41       -0.68      2.56 o 
  -5  11   9       30.20       23.23      4.28 o 
  -4  11   9       55.79       51.60      5.37 o 
  -3  11   9       61.59       63.32      3.88 o 
  -2  11   9       40.16       36.63      3.52 o 
  -1  11   9       30.82       33.67      3.54 o 
   0  11   9        0.82        1.45      1.74 o 
   1  11   9       31.68       35.70      3.82 o 
   2  11   9        0.10        2.50      2.43 o 
   3  11   9        5.72        8.26      3.14 o 
  -9  12   9        9.24        9.99      3.11 o 
  -8  12   9      121.72      123.30      6.06 o 
  -7  12   9       16.69       14.56      3.61 o 
  -6  12   9       33.95       36.03      5.11 o 
  -5  12   9        2.47        2.96      2.94 o 
  -4  12   9        0.55        3.10      3.63 o 
  -3  12   9      125.82      134.55     10.42 o 
  -2  12   9       35.80       36.91      5.25 o 
  -1  12   9       37.49       45.60      4.96 o 
   0  12   9      175.89      175.70      9.81 o 
   1  12   9        3.53        1.28      2.14 o 
   2  12   9      399.72      422.11     11.52 o 
   3  12   9       46.85       46.23      6.37 o 
  -8  13   9       29.47       28.40      3.74 o 
  -7  13   9      325.37      369.13     13.93 o 
  -6  13   9      141.11      155.52      8.43 o 
  -5  13   9       22.26       26.45     10.18 o 
  -4  13   9      441.41      463.54     22.07 o 
  -3  13   9       80.91       93.82      9.41 o 
  -2  13   9      139.15      141.98      7.64 o 
  -1  13   9      264.98      280.06     15.66 o 
   0  13   9       39.73       48.58      4.43 o 
   1  13   9        1.84        5.83      2.38 o 
   2  13   9      134.18      155.85      7.73 o 
  -7  14   9       31.55       28.60      4.95 o 
  -6  14   9       97.00       88.91      9.74 o 
  -5  14   9        4.84        1.64      2.70 o 
  -4  14   9        6.21        9.32      3.10 o 
  -3  14   9      105.28       96.68      6.18 o 
  -2  14   9        0.03        1.24      2.31 o 
  -1  14   9        0.18       -0.08      1.84 o 
   0  14   9       17.24       23.60      3.30 o 
   1  14   9       27.54       33.53      4.26 o 
  -5  15   9      104.23      125.67      7.31 o 
  -4  15   9       28.91       30.59      3.66 o 
  -3  15   9       47.71       52.10      4.31 o 
  -2  15   9      273.08      338.43     10.38 o 
  -1  15   9       14.48       16.79      3.71 o 
 -12   0  10        0.20        0.47      1.37 o 
 -11   0  10        0.46       -0.35      1.74 o 
 -10   0  10      744.54      780.84     23.28 o 
  -9   0  10        0.69        2.58      1.58 o 
  -8   0  10      152.55      158.31      4.08 o 
  -7   0  10      200.63      194.91      4.78 o 
  -6   0  10       24.70       20.05      1.91 o 
  -5   0  10      683.47      688.61     17.01 o 
  -4   0  10      472.13      476.93      8.77 o 
  -3   0  10       11.25        6.67      1.07 o 
  -2   0  10       70.47       53.82      4.13 o 
  -1   0  10      113.57      113.24      4.19 o 
   0   0  10       22.09       24.88      2.50 o 
   1   0  10        0.80        1.83      2.11 o 
   2   0  10       52.99       69.42      5.40 o 
   3   0  10       35.30       33.85      4.70 o 
   4   0  10        7.06        6.05      3.65 o 
   5   0  10      375.41      386.72     44.93 o 
 -12   1  10       56.30       53.19      4.23 o 
 -11   1  10        9.33        5.37      1.57 o 
 -10   1  10      196.98      209.86      3.95 o 
  -9   1  10       48.18       45.66      1.75 o 
  -8   1  10      270.69      274.98      5.63 o 
  -7   1  10      464.69      443.67      8.31 o 
  -6   1  10       79.28       68.24      2.73 o 
  -5   1  10      515.62      525.14      7.02 o 
  -4   1  10      231.27      229.04      3.32 o 
  -3   1  10       27.25       23.38      1.15 o 
  -2   1  10      154.28      136.33      4.96 o 
  -1   1  10      282.11      284.52      6.95 o 
   0   1  10       83.11       73.76      2.88 o 
   1   1  10      222.25      203.51      6.91 o 
   2   1  10       76.59       72.87      3.95 o 
   3   1  10        0.10       -1.99      1.99 o 
   4   1  10       67.04       84.33      6.32 o 
   5   1  10       42.63       36.38      3.52 o 
 -12   2  10       23.85       17.97      1.82 o 
 -11   2  10       72.85       71.82      2.43 o 
 -10   2  10        0.47        1.87      1.02 o 
  -9   2  10      460.53      471.69     10.08 o 
  -8   2  10        6.47        7.87      0.95 o 
  -7   2  10        2.92        3.87      0.91 o 
  -6   2  10      169.89      163.08      4.50 o 
  -5   2  10       48.98       43.40      1.36 o 
  -4   2  10       81.68       81.64      1.73 o 
  -3   2  10      200.35      195.72      2.75 o 
  -2   2  10      439.93      395.42      9.62 o 
  -1   2  10       36.24       32.81      1.36 o 
   0   2  10      175.49      154.30      3.23 o 
   1   2  10      123.04      109.18      5.31 o 
   2   2  10       27.17       19.29      3.21 o 
   3   2  10      145.19      138.29     14.06 o 
   4   2  10      219.32      222.27      8.62 o 
   5   2  10        1.98        3.07      2.45 o 
 -11   3  10       28.87       28.90      1.75 o 
 -10   3  10       26.97       31.56      1.80 o 
  -9   3  10      195.45      193.84      4.82 o 
  -8   3  10      105.35      106.55      2.27 o 
  -7   3  10      232.61      236.87      3.85 o 
  -6   3  10      174.78      174.85      6.63 o 
  -5   3  10       49.52       43.12      2.29 o 
  -4   3  10      329.46      324.25      4.72 o 
  -3   3  10        0.19        0.01      0.55 o 
  -2   3  10      146.81      133.07      3.03 o 
  -1   3  10       25.74       23.10      1.07 o 
   0   3  10       54.37       46.63      1.67 o 
   1   3  10      241.35      227.42      5.07 o 
   2   3  10        0.72       -0.74      1.54 o 
   3   3  10      328.35      329.89      9.64 o 
   4   3  10        1.10        2.16      1.76 o 
   5   3  10        3.46        0.64      2.18 o 
 -11   4  10        0.16        0.48      0.94 o 
 -10   4  10        0.18        0.14      0.83 o 
  -9   4  10       37.72       38.41      1.71 o 
  -8   4  10        9.90       11.86      1.03 o 
  -7   4  10        0.13       -0.31      1.04 o 
  -6   4  10       25.28       21.29      1.88 o 
  -5   4  10       10.25       10.82      1.10 o 
  -4   4  10       34.28       34.76      1.80 o 
  -3   4  10        5.94        4.32      0.72 o 
  -2   4  10        1.30        3.79      0.82 o 
  -1   4  10        7.24        5.11      1.07 o 
   0   4  10       68.72       70.83      2.72 o 
   1   4  10       42.42       41.30      2.31 o 
   2   4  10       12.99       13.85      6.60 o 
   3   4  10      222.28      263.99      9.75 o 
   4   4  10       59.18       50.60      5.31 o 
 -11   5  10       32.42       27.89      2.34 o 
 -10   5  10        8.13        7.70      1.22 o 
  -9   5  10       15.89       14.64      1.33 o 
  -8   5  10      137.96      131.88      2.43 o 
  -7   5  10      331.98      337.22      6.18 o 
  -6   5  10       25.82       23.58      1.40 o 
  -5   5  10       43.62       43.15      1.57 o 
  -4   5  10      262.69      269.40      4.16 o 
  -3   5  10       64.94       58.63      1.63 o 
  -2   5  10      256.87      248.23      4.31 o 
  -1   5  10       64.99       67.57      1.53 o 
   0   5  10        1.12        0.51      0.74 o 
   1   5  10        2.07        0.85      1.14 o 
   2   5  10       77.79       73.21      3.88 o 
   3   5  10        5.10        6.44      2.33 o 
   4   5  10        7.69        8.73      2.60 o 
 -11   6  10        0.19        1.06      1.20 o 
 -10   6  10       14.20        9.59      1.29 o 
  -9   6  10       16.65       14.88      1.10 o 
  -8   6  10       97.90       92.34      4.30 o 
  -7   6  10       54.94       50.98      1.79 o 
  -6   6  10      110.17      101.56      2.05 o 
  -5   6  10        2.29        1.96      0.87 o 
  -4   6  10       65.75       68.58      3.07 o 
  -3   6  10      781.78      762.53      9.26 o 
  -2   6  10      229.42      241.11      3.56 o 
  -1   6  10      140.52      139.48      3.39 o 
   0   6  10      137.03      133.34      3.57 o 
   1   6  10       29.22       30.74      2.98 o 
   2   6  10        5.78        5.93      1.90 o 
   3   6  10       99.57      124.40      6.34 o 
   4   6  10       16.87       18.76      3.39 o 
 -11   7  10        6.17        4.90      2.48 o 
 -10   7  10       70.82       80.81      4.80 o 
  -9   7  10       98.49       97.06      7.50 o 
  -8   7  10        9.69        9.04      1.09 o 
  -7   7  10        5.65        8.10      1.23 o 
  -6   7  10       12.37        9.07      0.90 o 
  -5   7  10        0.11       -0.18      0.56 o 
  -4   7  10        0.10        0.42      0.72 o 
  -3   7  10        0.01        0.44      1.09 o 
  -2   7  10       83.33       87.62      1.99 o 
  -1   7  10       18.18       16.33      1.09 o 
   0   7  10        4.23        3.70      0.86 o 
   1   7  10       74.75       83.01      4.77 o 
   2   7  10       13.37       19.00      2.59 o 
   3   7  10       24.18       19.97      2.78 o 
   4   7  10       66.02       63.89      7.33 o 
 -10   8  10        3.94        3.21      2.55 o 
  -9   8  10       58.24       57.18      3.93 o 
  -8   8  10        3.06        3.71      1.99 o 
  -7   8  10       75.93       75.74      3.71 o 
  -6   8  10       84.40       91.43      6.25 o 
  -5   8  10      257.15      276.45      9.96 o 
  -4   8  10      232.84      260.55      7.85 o 
  -3   8  10      211.57      229.59      6.61 o 
  -2   8  10      374.83      391.49      9.21 o 
  -1   8  10        0.38        0.70      0.54 o 
   0   8  10      323.85      323.20      4.35 o 
   1   8  10       18.69       11.89      2.47 o 
   2   8  10      152.49      164.22      6.29 o 
   3   8  10       64.65       80.34      4.34 o 
 -10   9  10        1.81        1.94      2.74 o 
  -9   9  10      147.90      152.12      6.16 o 
  -8   9  10       65.27       68.15      4.66 o 
  -7   9  10       14.33       15.56      3.81 o 
  -6   9  10       20.29       22.85      4.07 o 
  -5   9  10       88.16       82.45      4.93 o 
  -4   9  10       25.90       25.10      3.08 o 
  -3   9  10       81.10       73.93      4.71 o 
  -2   9  10        5.54       10.48      2.64 o 
  -1   9  10       88.15       90.57      8.67 o 
   0   9  10        0.36        0.04      1.66 o 
   1   9  10       11.48        8.96      2.63 o 
   2   9  10        4.52        4.78      4.44 o 
   3   9  10        2.73       -3.53      7.00 o 
  -9  10  10        2.29        2.55      2.62 o 
  -8  10  10       29.48       28.56      3.03 o 
  -7  10  10        7.49        5.11      4.42 o 
  -6  10  10       53.45       48.77      5.36 o 
  -5  10  10       41.55       40.89      3.97 o 
  -4  10  10       17.68       26.32      2.93 o 
  -3  10  10      113.63      122.77      6.07 o 
  -2  10  10        0.01        1.92      2.10 o 
  -1  10  10      217.69      231.70      7.37 o 
   0  10  10      157.84      167.47      6.24 o 
   1  10  10        2.73        1.61      2.23 o 
   2  10  10      180.24      194.77     20.86 o 
  -8  11  10        4.63        4.20      2.47 o 
  -7  11  10       79.03       95.89      7.64 o 
  -6  11  10       99.68      111.46      7.62 o 
  -5  11  10        5.61        6.89      2.69 o 
  -4  11  10      104.70      124.14      5.45 o 
  -3  11  10       28.64       30.79      3.23 o 
  -2  11  10       60.54       70.75      4.32 o 
  -1  11  10      205.13      241.78      7.87 o 
   0  11  10        5.62        1.94      2.33 o 
   1  11  10       53.18       66.32      4.60 o 
   2  11  10       37.84       52.12      5.67 o 
  -8  12  10        2.73        1.65      3.28 o 
  -7  12  10        2.41        6.28      3.70 o 
  -6  12  10       25.61       30.14      5.09 o 
  -5  12  10       11.31       16.39      5.49 o 
  -4  12  10        7.50       11.71      3.52 o 
  -3  12  10       15.50       10.96      4.38 o 
  -2  12  10       43.98       53.41      5.26 o 
  -1  12  10       75.04       88.09      5.79 o 
   0  12  10       14.71       13.22      3.16 o 
   1  12  10      122.62      130.40      6.23 o 
  -7  13  10        5.95        6.94      4.02 o 
  -6  13  10        2.92        6.74      3.88 o 
  -5  13  10       12.43       10.01      5.16 o 
  -4  13  10       57.66       56.52      8.32 o 
  -3  13  10        3.85        9.14      3.46 o 
  -2  13  10       32.24       28.19      4.53 o 
  -1  13  10       36.91       49.08      4.67 o 
   0  13  10        0.88        4.21      2.40 o 
  -3  14  10        0.04        2.05      3.38 o 
  -2  14  10        3.53        0.14      2.88 o 
 -11   1  11        9.65       10.45      1.39 o 
 -10   1  11      110.85      116.37      3.59 o 
  -9   1  11        3.58        1.97      1.00 o 
  -8   1  11        0.26        0.49      1.64 o 
  -7   1  11       27.91       26.94      3.66 o 
  -6   1  11        0.15        1.74      1.01 o 
  -5   1  11       52.52       53.35      1.53 o 
  -4   1  11       95.85       98.24      2.02 o 
  -3   1  11        1.77        2.14      0.88 o 
  -2   1  11        7.42        7.64      0.99 o 
  -1   1  11        2.48        5.90      1.17 o 
   0   1  11        0.33        0.89      1.25 o 
   1   1  11        1.50        1.33      1.01 o 
   2   1  11       48.35       47.73      3.68 o 
   3   1  11       19.93       20.52      3.25 o 
 -11   2  11       19.31       25.54      1.81 o 
 -10   2  11      317.90      333.13      6.06 o 
  -9   2  11      235.40      234.84      5.42 o 
  -8   2  11      176.45      179.66      4.28 o 
  -7   2  11      127.90      119.06      3.34 o 
  -6   2  11        0.07       -0.95      1.49 o 
  -5   2  11       64.44       59.13      1.62 o 
  -4   2  11       49.31       41.22      1.37 o 
  -3   2  11      144.94      133.25      2.49 o 
  -2   2  11      180.49      152.39      2.38 o 
  -1   2  11       56.49       60.62      2.65 o 
   0   2  11      427.68      409.15     12.49 o 
   1   2  11        0.66        1.52      1.62 o 
   2   2  11       91.06       88.44      4.71 o 
   3   2  11      146.68      166.51      7.13 o 
 -11   3  11       28.73       26.37      1.85 o 
 -10   3  11      156.55      157.80      4.68 o 
  -9   3  11        1.05        1.33      1.21 o 
  -8   3  11      178.91      179.68      3.55 o 
  -7   3  11        9.22        9.29      1.84 o 
  -6   3  11       23.52       21.85      1.47 o 
  -5   3  11      575.89      558.79     12.80 o 
  -4   3  11      272.52      276.30      3.97 o 
  -3   3  11        3.02        6.13      0.82 o 
  -2   3  11      149.27      142.55      2.71 o 
  -1   3  11       76.81       72.36      2.03 o 
   0   3  11        3.82        5.07      1.22 o 
   1   3  11       88.84      101.21      6.65 o 
   2   3  11       53.02       54.04      4.87 o 
   3   3  11        8.52        9.29      4.51 o 
 -11   4  11        8.37        8.48      1.47 o 
 -10   4  11        0.30        2.12      1.06 o 
  -9   4  11       67.22       70.21      3.41 o 
  -8   4  11      158.30      154.10      6.48 o 
  -7   4  11        6.64        7.68      1.96 o 
  -6   4  11      175.00      170.61      3.09 o 
  -5   4  11      123.27      117.97      2.88 o 
  -4   4  11        4.38        4.87      1.31 o 
  -3   4  11      178.08      173.56      2.78 o 
  -2   4  11      134.58      132.82      2.26 o 
  -1   4  11       27.29       23.87      1.12 o 
   0   4  11      149.89      143.16      4.01 o 
   1   4  11        0.02        0.56      1.31 o 
   2   4  11        9.81       12.90      3.31 o 
   3   4  11        7.59       10.59      2.80 o 
 -10   5  11       25.37       23.86      1.94 o 
  -9   5  11       11.56        8.31      1.20 o 
  -8   5  11       26.26       26.63      2.34 o 
  -7   5  11       15.26       12.80      1.45 o 
  -6   5  11       60.96       64.39      2.35 o 
  -5   5  11       11.63        9.91      1.74 o 
  -4   5  11       11.05       10.32      0.89 o 
  -3   5  11        4.76        3.50      0.91 o 
  -2   5  11      182.52      184.39      4.00 o 
  -1   5  11       10.27        9.31      0.91 o 
   0   5  11        4.02        0.49      0.79 o 
   1   5  11      119.25      113.19      5.03 o 
   2   5  11        5.64        7.34      2.38 o 
   3   5  11      140.42      168.60      7.25 o 
 -10   6  11       36.65       32.34      9.16 o 
  -9   6  11       75.37       81.07      5.07 o 
  -8   6  11       73.97       78.87      3.61 o 
  -7   6  11        1.84        2.84      1.88 o 
  -6   6  11       23.04       22.84      1.18 o 
  -5   6  11      181.79      184.28      3.10 o 
  -4   6  11       70.58       68.75      2.05 o 
  -3   6  11      158.34      152.19      2.67 o 
  -2   6  11        3.37        0.58      0.94 o 
  -1   6  11        6.51        5.83      0.91 o 
   0   6  11       40.89       45.57      1.97 o 
   1   6  11       22.97       21.47      4.02 o 
   2   6  11        2.98       -0.85      2.90 o 
 -10   7  11       48.82       46.91      3.77 o 
  -9   7  11       11.47       18.48      4.31 o 
  -8   7  11      142.72      133.96      4.79 o 
  -7   7  11        7.31        8.22      2.37 o 
  -6   7  11       40.80       40.79      4.58 o 
  -5   7  11       82.02       84.86      5.45 o 
  -4   7  11       13.04        8.95      2.85 o 
  -3   7  11      369.42      356.99      8.61 o 
  -2   7  11        2.04       -1.58      2.34 o 
  -1   7  11      262.48      262.77      8.87 o 
   0   7  11       16.12       15.30      2.71 o 
   1   7  11        8.67        7.39      1.65 o 
   2   7  11       48.79       54.57      5.11 o 
  -9   8  11        8.25       10.45      3.97 o 
  -8   8  11       50.27       44.18      4.09 o 
  -7   8  11       81.56       83.40      6.36 o 
  -6   8  11       10.42       11.90      3.47 o 
  -5   8  11      115.71      119.40      6.73 o 
  -4   8  11      148.25      161.42      8.82 o 
  -3   8  11        0.83        3.88      2.20 o 
  -2   8  11      225.97      216.85      7.45 o 
  -1   8  11       24.33       30.98      3.41 o 
   0   8  11       20.42       10.99      4.22 o 
   1   8  11       19.82       27.37      4.14 o 
   2   8  11        0.41        3.88      4.03 o 
  -9   9  11       51.75       58.15      5.34 o 
  -8   9  11       11.64        8.01      3.67 o 
  -7   9  11      266.67      290.55     12.17 o 
  -6   9  11        9.91        7.67      3.45 o 
  -5   9  11       48.72       70.54      6.23 o 
  -4   9  11       86.30       91.86      7.02 o 
  -3   9  11       17.82       15.32      3.05 o 
  -2   9  11      256.34      272.97      9.60 o 
  -1   9  11      103.91      120.52      6.04 o 
   0   9  11      164.85      164.62      8.26 o 
   1   9  11      152.88      165.84     10.23 o 
  -8  10  11       28.26       33.29      5.51 o 
  -7  10  11        4.91        6.48      3.56 o 
  -6  10  11       13.43       19.68      3.55 o 
  -5  10  11       99.30      107.16      6.22 o 
  -4  10  11       11.69       16.04      2.80 o 
  -3  10  11       90.06      105.24      9.05 o 
  -2  10  11       37.65       49.24      3.96 o 
  -1  10  11       10.05        6.09      3.04 o 
   0  10  11       58.85       62.15      5.75 o 
  -7  11  11       76.37       89.19      7.81 o 
  -6  11  11       28.28       23.82      4.92 o 
  -5  11  11      223.92      269.18      8.77 o 
  -4  11  11      301.46      338.32     10.12 o 
  -3  11  11        0.47        3.56      2.90 o 
  -2  11  11      163.52      173.27      9.01 o 
  -1  11  11       85.03      105.28      8.84 o 
  -6  12  11        2.82        0.00      2.76 o 
  -5  12  11       55.84       64.72      6.34 o 
  -4  12  11        7.91       10.68      3.71 o 
  -3  12  11        0.76        1.08      2.66 o 
  -2  12  11        0.07       -1.63      2.76 o 
 -10   0  12       38.93       38.60      2.98 o 
  -9   0  12       82.47       90.60      3.82 o 
  -8   0  12       50.15       43.59      7.45 o 
  -7   0  12       18.87       16.08      5.32 o 
  -6   0  12       23.12       22.86      1.64 o 
  -5   0  12       26.97       21.07      2.85 o 
  -4   0  12        1.94        0.47      0.90 o 
  -3   0  12        0.05        0.94      1.07 o 
  -2   0  12        4.74        5.92      1.73 o 
  -1   0  12       87.49       81.04      2.87 o 
   0   0  12       36.59       34.84      4.26 o 
   1   0  12        7.03        8.86      3.32 o 
   2   0  12       76.62       88.09      7.33 o 
 -10   1  12       14.54       15.53      1.66 o 
  -9   1  12       86.38       93.31      3.08 o 
  -8   1  12        2.58        1.38      1.59 o 
  -7   1  12        5.31        2.74      1.79 o 
  -6   1  12       70.36       67.91      2.86 o 
  -5   1  12        5.62        8.83      0.89 o 
  -4   1  12      119.87      120.00      2.85 o 
  -3   1  12        2.69        1.61      0.83 o 
  -2   1  12      216.51      218.86      3.56 o 
  -1   1  12       23.27       19.26      1.43 o 
   0   1  12       74.77       71.75      6.51 o 
   1   1  12       57.79       62.12      6.60 o 
   2   1  12        1.26        2.22      3.52 o 
 -10   2  12        1.56        1.52      1.18 o 
  -9   2  12       46.71       49.77      2.09 o 
  -8   2  12       80.54       87.37      4.06 o 
  -7   2  12       38.83       35.96      2.63 o 
  -6   2  12        5.71       10.07      1.14 o 
  -5   2  12       29.93       26.77      1.39 o 
  -4   2  12        3.08        2.41      0.77 o 
  -3   2  12        9.37       11.74      1.11 o 
  -2   2  12       37.03       41.28      1.78 o 
  -1   2  12       54.30       54.38      1.76 o 
   0   2  12       11.11       16.30      2.09 o 
   1   2  12        1.59        2.93      1.89 o 
   2   2  12       56.98       64.24      6.18 o 
 -10   3  12      188.21      201.21      4.24 o 
  -9   3  12       88.23       92.58      3.46 o 
  -8   3  12        1.19        0.70      2.40 o 
  -7   3  12      109.47      119.44      3.53 o 
  -6   3  12      150.48      138.38      4.26 o 
  -5   3  12       12.15       13.83      1.18 o 
  -4   3  12      271.48      266.30      4.09 o 
  -3   3  12       10.34        8.15      0.91 o 
  -2   3  12       92.86      102.61      2.86 o 
  -1   3  12       96.39      105.41      3.66 o 
   0   3  12       12.42       20.14      1.65 o 
   1   3  12      107.61      117.30      7.58 o 
  -9   4  12        0.38        2.51      1.46 o 
  -8   4  12      140.25      141.32      6.36 o 
  -7   4  12       12.20       13.01      1.41 o 
  -6   4  12       48.87       41.36      2.25 o 
  -5   4  12       96.03      104.68      2.48 o 
  -4   4  12       20.92       20.28      1.66 o 
  -3   4  12       75.16       59.70      1.96 o 
  -2   4  12       82.41       87.97      4.40 o 
  -1   4  12        3.25       -0.03      0.96 o 
   0   4  12       46.81       50.48      2.45 o 
   1   4  12       15.44       12.03      3.86 o 
  -9   5  12       14.29       18.22      3.08 o 
  -8   5  12        0.40        1.82      1.83 o 
  -7   5  12        0.31        0.51      1.57 o 
  -6   5  12       14.52       17.05      2.58 o 
  -5   5  12        0.39       -0.19      2.46 o 
  -4   5  12      112.69       98.58      2.94 o 
  -3   5  12       36.12       33.29      2.02 o 
  -2   5  12       83.12       74.00      2.19 o 
  -1   5  12        5.94        8.74      1.24 o 
   0   5  12       25.42       27.10      2.22 o 
   1   5  12        1.85        2.88      1.71 o 
  -9   6  12        8.09       10.49      2.85 o 
  -8   6  12        5.62        6.50      2.28 o 
  -7   6  12       75.03       76.14      4.51 o 
  -6   6  12       23.46       28.66      5.09 o 
  -5   6  12        7.90        3.43      4.23 o 
  -4   6  12       46.51       42.57      4.28 o 
  -3   6  12       41.28       37.63      5.69 o 
  -2   6  12        1.06       -0.67      1.98 o 
  -1   6  12        0.37        0.91      2.50 o 
   0   6  12       15.87       18.59      4.14 o 
  -8   7  12        0.20        2.61      2.18 o 
  -7   7  12       54.81       48.49      6.35 o 
  -6   7  12       56.60       64.79     12.05 o 
  -2   7  12       81.16       73.06      8.75 o 
  -1   7  12       91.56       76.33      9.08 o 
   0   7  12       69.73       65.41      5.46 o 
  -8   8  12        6.09        5.21      3.38 o 
  -7   8  12       11.44        4.92      6.88 o 
  -6   8  12       20.87       18.82      6.44 o 
  -5   8  12       79.38      102.00      7.19 o 
  -2   8  12        0.56       -4.78      4.78 o 
  -1   8  12        6.49        1.28      3.01 o 
  -7   9  12        9.57        7.32      4.58 o 
  -6   9  12      141.40      149.87     14.13 o 
  -5   9  12       22.57       25.79      4.71 o 
  -2   9  12      109.12       93.28     10.06 o 
  -5  10  12      149.83      156.71      7.90 o 
  -4  10  12       19.32       29.35      6.76 o 
  -3  10  12       86.18      116.78     11.16 o 
  -8   1  13       43.91       49.56      3.50 o 
  -7   1  13       10.13       11.23      2.76 o 
  -6   1  13        0.17        1.68      0.89 o 
  -5   1  13       11.12       11.14      1.00 o 
  -4   1  13       47.00       47.73      2.33 o 
  -3   1  13        4.99        4.83      1.12 o 
  -2   1  13       31.87       25.27      2.11 o 
  -1   1  13      214.58      248.33      6.19 o 
  -8   2  13      109.43      128.62      4.61 o 
  -7   2  13       61.86       63.17      2.47 o 
  -6   2  13      141.14      150.09      3.42 o 
  -5   2  13      207.07      220.94      5.03 o 
  -4   2  13        0.92        3.02      0.97 o 
  -3   2  13       92.13      103.20      4.74 o 
  -2   2  13       35.42       46.23      2.96 o 
  -1   2  13       11.53       13.60      1.94 o 
  -8   3  13        3.34        2.70      1.64 o 
  -7   3  13       20.11       18.47      4.16 o 
  -6   3  13       39.41       41.88      2.27 o 
  -5   3  13        1.26        1.66      0.99 o 
  -4   3  13       24.13       23.57      1.95 o 
  -3   3  13       21.80       19.15      2.31 o 
  -2   3  13       49.36       54.01      3.31 o 
  -1   3  13        1.62        1.04      1.36 o 
  -8   4  13       34.50       27.03     15.37 o 
  -7   4  13        0.93       -0.06      1.95 o 
  -6   4  13        0.52        1.08      1.64 o 
  -5   4  13       20.73       16.21      2.54 o 
  -4   4  13       39.77       31.82      3.57 o 
  -3   4  13        3.88        1.20      2.28 o 
  -2   4  13        0.37        0.64      1.47 o 
  -1   4  13        3.14        2.40      1.44 o 
  -7   5  13       55.28       53.06      7.73 o 
  -6   5  13       39.57       33.51      3.32 o 
  -5   5  13        0.92       -2.42      2.42 o 
  -4   5  13      118.95      118.37     19.13 o 
  -3   5  13       13.83        9.71      4.68 o 
  -2   5  13        2.51        0.41      3.29 o 
  -6   6  13       47.96       44.16      4.77 o 
  -5   6  13        5.30        6.87      5.02 o 
  -3   6  13      116.64      127.48     11.19 o 
  -4   7  13       20.67       21.60      5.34 o 
                                                 
